# Supplementary material for: An advanced method for the release, enrichment and purification of high-quality Arabidopsis thaliana rosette leaf trichomes enables profound insights into the trichome proteome
Source: Plant Methods. 2022 Jan 28;18:12. doi: 10.1186/s13007-021-00836-0 (PMC8796501; doi:10.1186/s13007-021-00836-0)
Supplement: Supplementary file 2 — Additional file 2: Data S1. Overview of the proteomics data. [file 13007_2021_836_MOESM2_ESM.xlsx]

## Sheet: Supplementary dataset
Data S1. Overview of the proteomics data. Columns list identified protein groups with accession numbers, average fold change calculated after imputation with the result of a pairwise t-test, and GO annotation terms. Additional columns provide number of peptide identifications, protein sequence coverage and identification score as calculated by MaxQuant, the scores of the pairwise t-tests calculat…
Protein IDs	Majority protein IDs	Protein names	Gene names	Gene names (ordered locus )	Fasta headers	log2 PURE/LEAF(-)	T-test Significant PURE/LEAF(-)	log2 RAW/LEAF(-)	T-test Significant RAW/LEAF(-)	log2 PURE/LEAF(+)	T-test Significant PURE/LEAF(+)	log2 RAW/LEAF(+)	T-test Significant RAW/LEAF(+)	Gene ontology (biological process)	Gene ontology (cellular component)	Gene ontology (molecular function)	Peptides	Razor + unique peptides	Unique peptides	Sequence coverage [%]	Unique + razor sequence coverage [%]	Unique sequence coverage [%]	MaxQuant Score	-Log T-test p-value LEAF(+)_LEAF(-)	T-test q-value LEAF(+)_LEAF(-)	T-test Test statistic LEAF(+)_LEAF(-)	-Log T-test p-value PURE_LEAF(-)	T-test q-value PURE_LEAF(-)	T-test Test statistic PURE_LEAF(-)	-Log T-test p-value RAW_LEAF(-)	T-test q-value RAW_LEAF(-)	T-test Test statistic RAW_LEAF(-)	-Log T-test p-value PURE_LEAF(+)	T-test q-value PURE_LEAF(+)	T-test Test statistic PURE_LEAF(+)	-Log T-test p-value RAW_LEAF(+)	T-test q-value RAW_LEAF(+)	T-test Test statistic RAW_LEAF(+)	LFQ LEAF(-)_1	LFQ LEAF(-)_2	LFQ LEAF(-)_3	LFQ LEAF(-)_4	LFQ LEAF(+)_1	LFQ LEAF(+)_2	LFQ LEAF(+)_3	LFQ LEAF(+)_4	LFQ PURE_1	LFQ PURE_2	LFQ PURE_3
Q93VM8	Q93VM8	Copper transporter 5	COPT5	At5g20650	Copper transporter 5	6.52841	+	0		5.96277	+	0		cellular copper ion homeostasis [GO:0006878];protein maturation by copper ion transfer [GO:0015680];response to abscisic acid [GO:0009737]	Golgi apparatus [GO:0005794];integral component of membrane [GO:0016021];late endosome [GO:0005770];plasma membrane [GO:0005886];plasmodesma [GO:0009506];plastid [GO:0009536];vacuolar membrane [GO:0005774];vacuole [GO:0005773]	copper ion transmembrane transporter activity [GO:0005375]	2	2	2	19.9	19.9	19.9	12.424	NaN	1	NaN	5.75229	0	18.2049	NaN	1	NaN	5.46546	0	16.2756	NaN	1	NaN	NaN	NaN	NaN	NaN	NaN	NaN	NaN	NaN	21.0317	21.1491	20.1302
Q9LYT5;Q9SKX2	Q9LYT5	Probable pectinesterase/pectinesterase inhibitor 35;Pectinesterase inhibitor 35;Pectinesterase 35	PME35	At2g43050;At3g59010	Probable pectinesterase/pectinesterase inhibitor 35	6.4261	+	5.41758	+	6.23701	+	5.2285	+	cell wall modification [GO:0042545];pectin catabolic process [GO:0045490]	cell wall [GO:0005618];extracellular region [GO:0005576]	aspartyl esterase activity [GO:0045330];pectinesterase activity [GO:0030599];pectinesterase inhibitor activity [GO:0046910]	11	11	11	28.9	28.9	28.9	323.31	NaN	1	NaN	3.76003	0	8.23023	2.99057	0.000178641	5.93415	3.6533	0	7.87399	2.88646	0.000277778	5.66687	NaN	NaN	NaN	NaN	NaN	NaN	NaN	NaN	19.97	18.8007	20.8498
Q42589	Q42589	Non-specific lipid-transfer protein 1	LTP1	At2g38540	Non-specific lipid-transfer protein 1	6.27116	+	6.15072	+	4.11601	+	3.99557	+	cell wall organization [GO:0071555];lipid transport [GO:0006869]	apoplast [GO:0048046];chloroplast thylakoid [GO:0009534];Golgi apparatus [GO:0005794];membrane [GO:0016020];plant-type cell wall [GO:0009505];plasma membrane [GO:0005886];secretory vesicle [GO:0099503]	calmodulin binding [GO:0005516];lipid binding [GO:0008289]	5	5	5	39	39	39	19.289	1.05996	0.430745	2.04282	5.11512	0	14.1846	5.01151	0	13.617	2.12945	0.00260729	3.96344	2.06368	0.00231944	3.83228	NaN	NaN	NaN	NaN	16.8594	NaN	17.3944	18.0573	20.0389	20.1549	21.0112
P94111	P94111	Protein STRICTOSIDINE SYNTHASE-LIKE 12	SSL12	At1g74020	Protein STRICTOSIDINE SYNTHASE-LIKE 12	5.96678	+	5.80813	+	5.33597	+	5.17732	+	alkaloid metabolic process [GO:0009820];biosynthetic process [GO:0009058];cellular response to potassium ion starvation [GO:0051365];response to jasmonic acid [GO:0009753];response to wounding [GO:0009611]	Golgi apparatus [GO:0005794];mitochondrion [GO:0005739];plasma membrane [GO:0005886];plasmodesma [GO:0009506];vacuolar membrane [GO:0005774];vacuole [GO:0005773]	lyase activity [GO:0016829]	11	11	10	37.9	37.9	30.4	252.47	NaN	1	NaN	5.48361	0	16.3916	4.83003	0	12.6741	6.58031	0	25.1074	5.22001	0	14.7821	NaN	NaN	NaN	NaN	NaN	NaN	NaN	NaN	19.854	19.7849	20.1499
Q9LNP3	Q9LNP3		At1g17620	At1g17620	At1g17620/F11A6_23	5.6952	+	4.44071	+	6.29423	+	5.03974	+		integral component of membrane [GO:0016021];nucleus [GO:0005634];plasma membrane [GO:0005886];plasmodesma [GO:0009506]		3	3	3	21.2	21.2	21.2	19.587	NaN	1	NaN	5.08296	0	14.0061	1.79507	0.00509571	3.31873	5.5369	0	16.7368	2.04315	0.00251767	3.79181	NaN	NaN	NaN	NaN	NaN	NaN	NaN	NaN	19.4244	20.6533	19.8452
Q9SVU5	Q9SVU5	GDSL esterase/lipase At4g28780		At4g28780	GDSL esterase/lipase At4g28780	5.68123	+	5.43274	+	4.95038	+	4.7019	+	lipid catabolic process [GO:0016042]	extracellular region [GO:0005576]	hydrolase activity, acting on ester bonds [GO:0016788]	8	8	8	31.1	31.1	31.1	79.675	NaN	1	NaN	5.78896	0	18.467	5.60662	0	17.1991	4.49027	0	11.0707	4.33032	0	10.3826	NaN	NaN	NaN	NaN	NaN	NaN	NaN	NaN	19.1777	19.6315	19.6493
Q94AJ5	Q94AJ5	Probable polygalacturonase At1g80170		At1g80170	Probable polygalacturonase At1g80170	5.64896	+	5.01101	+	5.6334	+	4.99545	+	carbohydrate metabolic process [GO:0005975];cell wall organization [GO:0071555]	cell wall [GO:0005618];extracellular region [GO:0005576]	polygalacturonase activity [GO:0004650]	3	3	3	10.6	10.6	10.6	76.415	NaN	1	NaN	5.09152	0	14.0534	4.36766	0	10.5396	5.10542	0	14.1306	4.37453	0	10.5688	NaN	NaN	NaN	NaN	NaN	NaN	NaN	NaN	19.9708	18.7056	19.7035
Q0WLB5	Q0WLB5	Clathrin heavy chain 2	CHC2	At3g08530	Clathrin heavy chain 2	5.50117	+	5.00846	+	5.54012	+	5.04741	+	endocytosis [GO:0006897];intracellular protein transport [GO:0006886];receptor-mediated endocytosis [GO:0006898];vesicle-mediated transport [GO:0016192]	chloroplast [GO:0009507];clathrin coat of coated pit [GO:0030132];clathrin coat of trans-Golgi network vesicle [GO:0030130];clathrin complex [GO:0071439];cytosol [GO:0005829];Golgi apparatus [GO:0005794];plasma membrane [GO:0005886];plasmodesma [GO:0009506]	clathrin light chain binding [GO:0032051];identical protein binding [GO:0042802];mRNA binding [GO:0003729];structural molecule activity [GO:0005198]	37	5	5	29.8	4.5	4.5	53.345	NaN	1	NaN	5.66789	0	17.6154	5.37226	0	15.6923	5.15395	0	14.4031	4.88125	0	12.9338	NaN	NaN	NaN	NaN	NaN	NaN	NaN	NaN	20.2254	19.9529	19.2263
Q940Y7	Q940Y7			At5g04480	AT5g04480/T32M21_80	5.47268	+	0		4.9364	+	0		pollen tube development [GO:0048868]	endosome [GO:0005768];Golgi apparatus [GO:0005794];Golgi cis cisterna [GO:0000137];integral component of membrane [GO:0016021];trans-Golgi network [GO:0005802]	transferase activity, transferring glycosyl groups [GO:0016757]	1	1	1	1	1	1	3.4326	NaN	1	NaN	1.76301	0.00603913	3.25958	NaN	1	NaN	1.55926	0.0102539	2.89288	NaN	1	NaN	NaN	NaN	NaN	NaN	NaN	NaN	NaN	NaN	20.4488	23.3156	19.5815
Q9FMA8;Q9FMA9	Q9FMA8	Germin-like protein subfamily 1 member 11		At5g38930;At5g38940	Germin-like protein subfamily 1 member 11	5.09691	+	0		3.48779	+	0			apoplast [GO:0048046];cell wall [GO:0005618]	manganese ion binding [GO:0030145]	4	4	4	30.5	30.5	30.5	24.816	NaN	1	NaN	6.38391	0	23.2688	NaN	1	NaN	1.58576	0.00993617	2.93975	NaN	1	NaN	NaN	NaN	NaN	NaN	NaN	NaN	17.7137	18.1226	19.3321	19.1583	19.8438
Q9SKU1;F4J5M9	Q9SKU1;F4J5M9	Clathrin light chain 1;Clathrin light chain 3		At2g20760;At3g51890	Clathrin light chain 1;Clathrin light chain 3	5.07019	+	4.08721	+	4.93331	+	3.95033	+	clathrin coat assembly [GO:0048268];clathrin-dependent endocytosis [GO:0072583];intracellular protein transport [GO:0006886]	clathrin coat of coated pit [GO:0030132];clathrin coat of trans-Golgi network vesicle [GO:0030130];clathrin vesicle coat [GO:0030125];cytosol [GO:0005829];mitochondrion [GO:0005739];plasma membrane [GO:0005886]	clathrin heavy chain binding [GO:0032050];structural molecule activity [GO:0005198]	2	2	2	5.9	5.9	5.9	5.1992	NaN	1	NaN	5.20984	0	14.7232	2.11431	0.00200253	3.93305	5.93457	0	19.5442	2.09866	0.0021957	3.90176	NaN	NaN	NaN	NaN	NaN	NaN	NaN	NaN	19.5452	19.4114	19.2961
Q8VZ49	Q8VZ49	Alcohol dehydrogenase-like 4		At1g64710	Alcohol dehydrogenase-like 4	5.01779	+	5.35479	+	2.90894	+	3.24594	+	formaldehyde catabolic process [GO:0046294]	cytosol [GO:0005829]	alcohol dehydrogenase activity, zinc-dependent [GO:0004024];S-(hydroxymethyl)glutathione dehydrogenase activity [GO:0051903];zinc ion binding [GO:0008270]	5	5	5	13.7	13.7	13.7	15.445	1.44041	0.292021	2.68542	3.80282	0	8.37687	5.0961	0	14.0788	1.82714	0.00569555	3.37831	2.37294	0.00134051	4.4701	NaN	NaN	NaN	NaN	NaN	16.5322	17.1421	16.392	18.9574	19.6412	19.5355
Q9FMI7	Q9FMI7	Peroxidase 70	PER70	At5g64110	Peroxidase 70	4.67419	+	4.28384	+	5.00581	+	4.61547	+	hydrogen peroxide catabolic process [GO:0042744];response to oxidative stress [GO:0006979]	extracellular region [GO:0005576];plant-type cell wall [GO:0009505];plasmodesma [GO:0009506];secretory vesicle [GO:0099503]	heme binding [GO:0020037];metal ion binding [GO:0046872];peroxidase activity [GO:0004601]	5	5	5	23.3	23.3	23.3	118.55	NaN	1	NaN	3.83232	0	8.47928	3.41979	0.00013	7.13962	4.51872	0	11.1974	4.01075	0	9.12226	NaN	NaN	NaN	NaN	NaN	NaN	NaN	NaN	18.822	17.8281	19.5564
Q8LA96;Q6NM69	Q8LA96		At4g17720	At4g17720;At5g46870	Putative RRM-containing protein	4.48413	+	5.18903	+	3.83081	+	4.53571	+	cellular response to molecule of fungal origin [GO:0071226];defense response to fungus [GO:0050832];negative regulation of plant-type hypersensitive response [GO:0034051];rRNA processing [GO:0006364]	cytosol [GO:0005829];plasma membrane [GO:0005886];plastid [GO:0009536]	RNA binding [GO:0003723]	3	3	3	13.1	13.1	13.1	30.547	NaN	1	NaN	2.5761	0.00154007	4.92105	5.4039	0	15.888	2.32037	0.00165698	4.35773	6.05241	0	20.4604	NaN	NaN	NaN	NaN	NaN	NaN	NaN	NaN	NaN	19.3149	18.884
O80627	O80627		At2g39400	At2g39400	Alpha/beta-Hydrolases superfamily protein	4.46855	+	4.10466	+	4.34964	+	3.98575	+		endoplasmic reticulum [GO:0005783];Golgi apparatus [GO:0005794];membrane [GO:0016020]	acylglycerol lipase activity [GO:0047372];lipase activity [GO:0016298]	2	2	2	8	8	8	12.513	NaN	1	NaN	5.29876	0	15.2464	5.06952	0	13.9321	4.6413	0	11.7587	4.41451	0	10.7398	NaN	NaN	NaN	NaN	NaN	NaN	NaN	NaN	19.3384	19.4441	18.751
Q9SUX0	Q9SUX0		At4g22490	At4g22490	Bifunctional inhibitor/lipid-transfer protein/seed storage 2S albumin superfamily protein	4.4574	+	0		4.4852	+	0			secretory vesicle [GO:0099503]		1	1	1	10	10	10	7.3103	NaN	1	NaN	1.82218	0.00503774	3.36907	NaN	1	NaN	1.82774	0.00570892	3.37942	NaN	1	NaN	NaN	NaN	NaN	NaN	NaN	NaN	NaN	NaN	20.1191	20.6708	NaN
Q8S8Q6	Q8S8Q6	Tetraspanin-8	TET8	At2g23810	Tetraspanin-8	4.45059	+	0		4.40618	+	0		defense response to Gram-negative bacterium [GO:0050829]	Golgi apparatus [GO:0005794];integral component of membrane [GO:0016021];plasma membrane [GO:0005886];plasmodesma [GO:0009506];vacuole [GO:0005773]		2	2	2	7.7	7.7	7.7	10.279	NaN	1	NaN	5.35918	0	15.612	NaN	1	NaN	4.32802	0	10.373	NaN	1	NaN	NaN	NaN	NaN	NaN	NaN	NaN	NaN	NaN	18.8279	18.1133	18.3428
A8MRQ5	A8MRQ5		At4g22485	At4g22485	Bifunctional inhibitor/lipid-transfer protein/seed storage 2S albumin superfamily protein	4.43561	+	3.90483	+	4.24306	+	3.71227	+		cytosol [GO:0005829]		2	2	2	3.2	3.2	3.2	41.951	NaN	1	NaN	1.95663	0.00364706	3.62355	1.84875	0.00409406	3.41871	1.90134	0.00476236	3.5179	1.78816	0.00481489	3.30594	NaN	NaN	NaN	NaN	NaN	NaN	NaN	NaN	17.2319	21.3289	19.4068
Q8RWC5	Q8RWC5	Fasciclin-like arabinogalactan protein 16	FLA16	At2g35860	Fasciclin-like arabinogalactan protein 16	4.39825	+	2.78269	+	3.21109	+	1.59553	+		extracellular region [GO:0005576]		3	3	3	7	7	7	21.199	NaN	1	NaN	2.36141	0.00171689	4.44531	2.31618	0.0015	4.34885	1.71605	0.00741333	3.1737	1.25404	0.0202034	2.36747	NaN	NaN	NaN	NaN	15.4485	NaN	NaN	15.6515	18.9409	15.9301	17.7881
Q9LXK7;Q9SMY7	Q9LXK7;Q9SMY7	Probable pectinesterase/pectinesterase inhibitor 32;Pectinesterase inhibitor 32;Pectinesterase 32;Probable pectinesterase/pectinesterase inhibitor 44;Pectinesterase inhibitor 44;Pectinesterase 44	PME32;PME44	At3g43270;At4g33220	Probable pectinesterase/pectinesterase inhibitor 32;Probable pectinesterase/pectinesterase inhibitor 44	4.36707	+	4.40235	+	3.94686	+	3.98214	+	cell wall modification [GO:0042545];defense response to Gram-negative bacterium [GO:0050829];pectin catabolic process [GO:0045490]	cell wall [GO:0005618];extracellular region [GO:0005576]	aspartyl esterase activity [GO:0045330];pectinesterase activity [GO:0030599];pectinesterase inhibitor activity [GO:0046910]	6	6	6	11.8	11.8	11.8	51.7	NaN	1	NaN	6.32108	0	22.709	5.70851	0	17.8968	6.36695	0	23.1164	5.62898	0	17.3499	NaN	NaN	NaN	NaN	NaN	NaN	NaN	NaN	18.6424	18.8253	19.0244
Q9FEF8;Q94AH9;Q9FHB3	Q9FEF8;Q94AH9	Probable mediator of RNA polymerase II transcription subunit 36b;Mediator of RNA polymerase II transcription subunit 36a	MED36B;MED36A	At4g25630;At5g52470;At5g52490	rRNA 2-O-methyltransferase fibrillarin 1;rRNA 2-O-methyltransferase fibrillarin 2	4.30687	+	4.20713	+	3.94166	+	3.84192	+	box C/D RNA 3'-end processing [GO:0000494];defense response [GO:0006952];histone glutamine methylation [GO:1990258];rRNA methylation [GO:0031167]	box C/D RNP complex [GO:0031428];Cajal body [GO:0015030];cytosol [GO:0005829];mediator complex [GO:0016592];nucleolus [GO:0005730];plastid [GO:0009536];small-subunit processome [GO:0032040]	histone-glutamine methyltransferase activity [GO:1990259];mRNA binding [GO:0003729];ribonuclease activity [GO:0004540];RNA binding [GO:0003723];rRNA methyltransferase activity [GO:0008649];snoRNA binding [GO:0030515]	4	4	4	17.2	17.2	17.2	8.7937	NaN	1	NaN	4.94955	0	13.2879	5.02309	0	13.6794	4.08124	0	9.38783	4.09346	0	9.43459	NaN	NaN	NaN	NaN	NaN	NaN	NaN	NaN	18.3475	19.0167	17.9808
F4HXZ1	F4HXZ1		At1g15130	At1g15130	Vacuolar-sorting protein BRO1	4.29262	+	4.41679	+	3.97647	+	4.10064	+	endosome to plasma membrane protein transport [GO:0099638];multivesicular body organization [GO:0036257];protein transport to vacuole involved in ubiquitin-dependent protein catabolic process via the multivesicular body sorting pathway [GO:0043328];vacuole organization [GO:0007033]	cytoplasm [GO:0005737];cytosol [GO:0005829];late endosome [GO:0005770];multivesicular body [GO:0005771];plasmodesma [GO:0009506]	protein self-association [GO:0043621];ubiquitin binding [GO:0043130]	1	1	1	1.5	1.5	1.5	5.6439	NaN	1	NaN	6.28784	0	22.4183	6.59564	0	25.2568	5.38197	0	15.7521	5.58877	0	17.0795	NaN	NaN	NaN	NaN	NaN	NaN	NaN	NaN	18.2415	18.7159	17.8988
Q9LXG1	Q9LXG1	40S ribosomal protein S9-1	RPS9B	At5g15200	40S ribosomal protein S9-1	4.28725	+	4.21372	+	2.47358		2.40006		positive regulation of translational fidelity [GO:0045903];translation [GO:0006412]	cell wall [GO:0005618];chloroplast [GO:0009507];cytosol [GO:0005829];cytosolic ribosome [GO:0022626];cytosolic small ribosomal subunit [GO:0022627];nucleolus [GO:0005730];plasmodesma [GO:0009506];plastid [GO:0009536];polysomal ribosome [GO:0042788];small ribosomal subunit [GO:0015935];vacuolar membrane [GO:0005774]	mRNA binding [GO:0003729];rRNA binding [GO:0019843];structural constituent of ribosome [GO:0003735]	6	6	2	30.3	30.3	9.1	20.222	NaN	1	NaN	2.60132	0.00144621	4.97898	2.18667	0.00182199	4.07943	0.869221	0.0781437	1.72579	0.767607	0.0905119	1.55578	NaN	NaN	NaN	NaN	18.2168	18.1084	NaN	NaN	NaN	19.4043	19.4361
Q9SUC6	Q9SUC6		T13K14.20	At4g20860	Berberine bridge enzyme-like 22	4.25493	+	4.39617	+	4.37169	+	4.51293	+	cellular response to hypoxia [GO:0071456];positive regulation of hydrogen peroxide biosynthetic process [GO:0010729];response to jasmonic acid [GO:0009753]	cytosol [GO:0005829];extracellular region [GO:0005576];plant-type cell wall [GO:0009505]	FAD binding [GO:0071949];oxidoreductase activity [GO:0016491]	8	8	8	17.7	17.7	17.7	29.612	NaN	1	NaN	4.69648	0	12.0198	5.76642	0	18.3055	4.76038	0	12.3288	5.82434	0	18.7233	NaN	NaN	NaN	NaN	NaN	NaN	NaN	NaN	18.2905	17.8899	18.0532
Q8VY22	Q8VY22	Protein trichome birefringence-like 38	TBL38	At1g29050	Protein trichome birefringence-like 38	4.1942	+	4.19142	+	3.97346	+	3.97068	+		Golgi apparatus [GO:0005794];integral component of membrane [GO:0016021]	O-acetyltransferase activity [GO:0016413]	3	3	3	8.7	8.7	8.7	15.024	NaN	1	NaN	5.47028	0	16.3063	4.72261	0	12.1453	5.86054	0	18.9891	4.84849	0	12.7671	NaN	NaN	NaN	NaN	NaN	NaN	NaN	NaN	18.0902	18.6388	18.0878
Q9ZUF6	Q9ZUF6		At2g05920	At2g05920	Subtilisin-like protease SBT1.8	4.18836	+	3.80677	+	4.72518	+	4.34359	+		cell wall [GO:0005618];extracellular region [GO:0005576];Golgi apparatus [GO:0005794];mitochondrion [GO:0005739];plasmodesma [GO:0009506]	serine-type endopeptidase activity [GO:0004252]	11	11	11	23.2	23.2	23.2	100.38	NaN	1	NaN	4.17815	0	9.76423	2.26093	0.00167341	4.23272	4.30822	0	10.2906	2.50112	0.0010977	4.75141	NaN	NaN	NaN	NaN	NaN	NaN	NaN	NaN	17.5989	18.3909	19.3795
Q9FN39	Q9FN39		ENODL1	At5g53870	At5g53870	4.17529	+	0		4.26725	+	0			anchored component of membrane [GO:0031225];anchored component of plasma membrane [GO:0046658];plasma membrane [GO:0005886]	electron transfer activity [GO:0009055]	4	4	4	15.1	15.1	15.1	56.436	NaN	1	NaN	2.16808	0.00243983	4.04155	NaN	1	NaN	2.22394	0.00214266	4.15596	NaN	1	NaN	NaN	NaN	NaN	NaN	NaN	NaN	NaN	NaN	19.5045	NaN	19.6006
Q9C9C2	Q9C9C2		F2P9.12	At1g74010	At1g74010	4.12487	+	3.3279	+	4.65093	+	3.85397	+	biosynthetic process [GO:0009058]	cytosol [GO:0005829];mitochondrion [GO:0005739];plant-type cell wall [GO:0009505];plasma membrane [GO:0005886];vacuole [GO:0005773]	strictosidine synthase activity [GO:0016844]	4	3	3	26.8	19.1	19.1	82.935	NaN	1	NaN	2.95262	0.000793177	5.83567	3.504	0.000137203	7.39759	2.7083	0.000503497	5.22984	2.81371	0.000270728	5.48541	NaN	NaN	NaN	NaN	NaN	NaN	NaN	NaN	19.0904	16.9144	18.3714
Q9LU40	Q9LU40		At3g21190	At3g21190	Protein MANNAN SYNTHESIS-RELATED 1	4.1152	+	4.50446	+	3.80866	+	4.19792	+	cell wall pectin biosynthetic process [GO:0052325];fucose metabolic process [GO:0006004];mannan metabolic process [GO:0010412];mannosylation [GO:0097502]	endosome [GO:0005768];Golgi apparatus [GO:0005794];Golgi medial cisterna [GO:0005797];Golgi membrane [GO:0000139];integral component of membrane [GO:0016021];trans-Golgi network [GO:0005802]	mannan synthase activity [GO:0051753]	6	6	5	19.9	19.9	17.1	21.647	NaN	1	NaN	4.36189	0	10.5152	6.27776	0	22.3308	3.42905	0	7.16764	4.28261	0	10.185	NaN	NaN	NaN	NaN	NaN	NaN	NaN	NaN	17.664	19.0491	17.8463
Q9T074;B5X574	Q9T074	Phosphoenolpyruvate carboxykinase [ATP]	PCKA	At4g37870;At5g65690	Phosphoenolpyruvate carboxykinase (ATP) 1	4.10787	+	4.7764	+	4.24761	+	4.91614	+	cellular response to phosphate starvation [GO:0016036];defense response to fungus [GO:0050832];gluconeogenesis [GO:0006094];response to cadmium ion [GO:0046686]	cytoplasm [GO:0005737];cytosol [GO:0005829];nucleolus [GO:0005730];nucleus [GO:0005634]	ATP binding [GO:0005524];kinase activity [GO:0016301];metal ion binding [GO:0046872];phosphoenolpyruvate carboxykinase (ATP) activity [GO:0004612]	11	11	11	25	25	25	43.953	NaN	1	NaN	1.88836	0.00420098	3.49331	5.65265	0	17.5109	1.98719	0.00381633	3.68255	7.29781	0	33.1245	NaN	NaN	NaN	NaN	NaN	NaN	NaN	NaN	19.8581	NaN	19.6066
P23586	P23586	Sugar transport protein 1	STP1	At1g11260	Sugar transport protein 1	4.1075	+	4.2392	+	3.55616	+	3.68787	+	monosaccharide transmembrane transport [GO:0015749]	extracellular region [GO:0005576];integral component of membrane [GO:0016021];nucleus [GO:0005634];plasma membrane [GO:0005886];plasmodesma [GO:0009506];vacuole [GO:0005773]	monosaccharide transmembrane transporter activity [GO:0015145];symporter activity [GO:0015293]	5	5	5	12.1	12.1	12.1	13.82	NaN	1	NaN	4.93496	0	13.2115	5.62993	0	17.3563	3.65281	0	7.87239	3.98394	0	9.02299	NaN	NaN	NaN	NaN	NaN	NaN	NaN	NaN	17.8506	18.6479	17.6051
Q96514;Q9SAE3;Q9SAE4	Q96514	Cytochrome P450 71B7	CYP71B7	At1g13090;At1g13100;At1g13110	Cytochrome P450 71B7	4.10402	+	3.22367	+	3.85274	+	2.97239	+		extracellular region [GO:0005576];integral component of membrane [GO:0016021];plasmodesma [GO:0009506]	heme binding [GO:0020037];iron ion binding [GO:0005506];monooxygenase activity [GO:0004497];oxidoreductase activity, acting on paired donors, with incorporation or reduction of molecular oxygen [GO:0016705]	7	7	5	16.9	16.9	12.1	18.744	NaN	1	NaN	4.276	0	10.1579	1.84351	0.00420067	3.4089	4.46106	0	10.942	1.73844	0.00537003	3.21453	NaN	NaN	NaN	NaN	NaN	NaN	NaN	NaN	19.1933	19.1498	18.1532
Q9M1J6	Q9M1J6	Protein STRICTOSIDINE SYNTHASE-LIKE 9	SSL9	At3g57020	Protein STRICTOSIDINE SYNTHASE-LIKE 9	4.07738	+	3.9752	+	2.56881	+	2.46662	+	biosynthetic process [GO:0009058]	cytosol [GO:0005829];endoplasmic reticulum [GO:0005783];vacuole [GO:0005773]		6	6	6	17.8	17.8	17.8	21.538	1.48783	0.278239	2.7677	4.72264	0	12.1454	5.06306	0	13.8967	2.42593	0.00134776	4.58509	2.44942	0.00113966	4.63667	NaN	NaN	NaN	NaN	15.9801	NaN	16.24	16.5089	17.5863	18.5621	18.7333
F4JRE0	F4JRE0	Transmembrane 9 superfamily member 12	TMN12	At4g12650	Transmembrane 9 superfamily member 12	4.05082	+	3.54574	+	4.45914	+	3.95405	+	protein localization to membrane [GO:0072657]	endosome [GO:0005768];endosome membrane [GO:0010008];Golgi apparatus [GO:0005794];Golgi membrane [GO:0000139];integral component of membrane [GO:0016021];membrane [GO:0016020];plasmodesma [GO:0009506];trans-Golgi network [GO:0005802];vacuolar membrane [GO:0005774];vacuole [GO:0005773]		5	3	3	10.3	6.9	6.9	15.373	NaN	1	NaN	4.06356	0	9.32059	2.46566	0.0006	4.67252	4.168	0	9.72418	2.66037	0.000502355	5.11642	NaN	NaN	NaN	NaN	NaN	NaN	NaN	NaN	18.323	19.1591	19.0465
Q9SVC2	Q9SVC2	Syntaxin-122	SYP122	At3g52400	Syntaxin-122	4.01643	+	4.87905	+	3.79603	+	4.65865	+	defense response to fungus [GO:0050832];exocytosis [GO:0006887];intracellular protein transport [GO:0006886];protein targeting to membrane [GO:0006612];vesicle docking [GO:0048278];vesicle fusion [GO:0006906]	cytosol [GO:0005829];endomembrane system [GO:0012505];integral component of membrane [GO:0016021];plasma membrane [GO:0005886];plasmodesma [GO:0009506];SNARE complex [GO:0031201]	SNAP receptor activity [GO:0005484];SNARE binding [GO:0000149]	3	3	3	10.9	10.9	10.9	66.554	NaN	1	NaN	4.27795	0	10.1659	6.39135	0	23.336	3.99226	0	9.05372	5.79353	0	18.4999	NaN	NaN	NaN	NaN	NaN	NaN	NaN	NaN	18.672	17.1851	18.3188
Q9SN38	Q9SN38		F28A21.170	At4g18760	Receptor-like protein 51	3.96972	+	3.93277	+	4.40068	+	4.36372	+	defense response [GO:0006952];positive regulation of defense response to bacterium [GO:1900426];positive regulation of defense response to oomycetes [GO:1902290];regulation of defense response [GO:0031347];response to bacterium [GO:0009617]	cytosol [GO:0005829];integral component of membrane [GO:0016021];plasma membrane [GO:0005886]		3	3	3	10.4	10.4	10.4	13.369	NaN	1	NaN	5.31983	0	15.3729	6.06857	0	20.5893	4.75833	0	12.3188	5.07839	0	13.9809	NaN	NaN	NaN	NaN	NaN	NaN	NaN	NaN	18.3703	18.7919	18.2786
Q9FYQ8	Q9FYQ8	Transmembrane 9 superfamily member 11	TMN11	At5g35160	Transmembrane 9 superfamily member 11	3.93823	+	0		4.00758	+	0		protein localization to membrane [GO:0072657]	endosome [GO:0005768];endosome membrane [GO:0010008];Golgi apparatus [GO:0005794];Golgi medial cisterna [GO:0005797];Golgi membrane [GO:0000139];integral component of membrane [GO:0016021];membrane [GO:0016020];plastid [GO:0009536];trans-Golgi network [GO:0005802]		6	6	4	12.2	12.2	8.8	27.231	NaN	1	NaN	5.05601	0	13.8581	NaN	1	NaN	4.66116	0	11.852	NaN	1	NaN	NaN	NaN	NaN	NaN	NaN	NaN	NaN	NaN	18.7137	17.6171	17.8903
Q96292	Q96292	Actin-2	ACT2	At3g18780	Actin-2	3.88182	+	3.845	+	3.49295	+	3.45613	+	response to cytokinin [GO:0009735];response to far red light [GO:0010218];response to high light intensity [GO:0009644];response to red light [GO:0010114];root epidermal cell differentiation [GO:0010053];root hair cell tip growth [GO:0048768];root hair elongation [GO:0048767]	cytoplasm [GO:0005737];cytoskeleton [GO:0005856];cytosol [GO:0005829];nucleus [GO:0005634]	ATP binding [GO:0005524];structural constituent of cytoskeleton [GO:0005200]	13	6	1	44.3	24.1	5	251.8	NaN	1	NaN	4.31942	0	10.3371	2.6651	0.000452342	5.12754	4.002	0	9.08977	2.42449	0.00112552	4.58194	NaN	NaN	NaN	NaN	NaN	NaN	NaN	NaN	17.1149	18.4942	17.9549
Q9ZPS7;Q940S0;Q9FHT4	Q9ZPS7;Q940S0	Transmembrane 9 superfamily member 3;Transmembrane 9 superfamily member 2	TMN3;TMN2	At1g14670;At2g01970;At5g37310	Transmembrane 9 superfamily member 3;Transmembrane 9 superfamily member 2	3.85021	+	3.39653	+	3.63585	+	3.18217	+	protein localization to membrane [GO:0072657]	endosome [GO:0005768];endosome membrane [GO:0010008];extracellular region [GO:0005576];Golgi apparatus [GO:0005794];Golgi membrane [GO:0000139];Golgi trans cisterna [GO:0000138];integral component of membrane [GO:0016021];membrane [GO:0016020];mitochondrion [GO:0005739];plant-type cell wall [GO:0009505];plasmodesma [GO:0009506];trans-Golgi network [GO:0005802];vacuolar membrane [GO:0005774]		6	6	6	11.7	11.7	11.7	37.838	NaN	1	NaN	3.06868	0.000706977	6.14078	2.30275	0.00163862	4.32046	2.81419	0.000437848	5.4866	2.10028	0.00220096	3.905	NaN	NaN	NaN	NaN	NaN	NaN	NaN	NaN	18.1531	18.922	18.5345
O82628	O82628	V-type proton ATPase subunit G1	VHA-G1	At3g01390	V-type proton ATPase subunit G1	3.82086	+	3.18371	+	3.02797	+	2.39082	+		cytosol [GO:0005829];Golgi apparatus [GO:0005794];plant-type vacuole [GO:0000325];plasma membrane [GO:0005886];proton-transporting two-sector ATPase complex [GO:0016469];vacuolar membrane [GO:0005774];vacuolar proton-transporting V-type ATPase complex [GO:0016471];vacuole [GO:0005773]	ATPase-coupled transmembrane transporter activity [GO:0042626];proton-transporting ATP synthase activity, rotational mechanism [GO:0046933]	6	6	6	60.9	60.9	60.9	87.116	0.764998	0.592917	1.55139	2.91535	0.00078481	5.74015	3.0969	0.000188139	6.21676	3.37869	0	7.01643	7.24425	0	32.4474	NaN	17.1129	17.1443	16.6164	17.119	17.3213	17.3087	17.2765	20.1693	19.6401	19.8004
Q9SRT4	Q9SRT4		F21O3.3	At3g07320 At3g07320/T1B9_1	Glucan endo-1,3-beta-D-glucosidase	3.81293	+	2.84248	+	3.3274	+	2.35694	+	carbohydrate metabolic process [GO:0005975]	anchored component of plasma membrane [GO:0046658];plasmodesma [GO:0009506]	glucan endo-1,3-beta-D-glucosidase activity [GO:0042973]	6	6	6	20.2	20.2	20.2	13.821	NaN	1	NaN	3.3386	0.000568365	6.89794	2.21182	0.00177778	4.13098	2.95453	0.000266129	5.84061	1.81655	0.00456844	3.35859	NaN	NaN	NaN	NaN	NaN	NaN	NaN	NaN	16.6273	17.97	17.5626
Q9C827	Q9C827	Coatomer subunit beta-2		At1g52360	Coatomer subunit beta-2	3.80733	+	0		4.15704	+	0		endoplasmic reticulum to Golgi vesicle-mediated transport [GO:0006888];intracellular protein transport [GO:0006886];intra-Golgi vesicle-mediated transport [GO:0006891];retrograde vesicle-mediated transport, Golgi to endoplasmic reticulum [GO:0006890]	COPI vesicle coat [GO:0030126];Golgi membrane [GO:0000139]	structural molecule activity [GO:0005198]	6	6	4	7.6	7.6	5.3	62.834	NaN	1	NaN	4.70418	0	12.0566	NaN	1	NaN	4.71719	0	12.1191	NaN	1	NaN	NaN	NaN	NaN	NaN	NaN	NaN	NaN	NaN	17.9605	18.893	17.7684
Q9LFH5	Q9LFH5	60S ribosomal protein L12-2	RPL12B	At3g53430	60S ribosomal protein L12-2	3.73884	+	0		-0.322623		-0.869675		translation [GO:0006412]	cytosol [GO:0005829];cytosolic large ribosomal subunit [GO:0022625];large ribosomal subunit [GO:0015934]	large ribosomal subunit rRNA binding [GO:0070180];mRNA binding [GO:0003729];structural constituent of ribosome [GO:0003735]	5	5	1	41	41	9.6	70.092	4.86709	0	12.8615	2.1804	0.00227778	4.06664	NaN	1	NaN	0.139653	0.616793	-0.368695	0.263366	0.383411	-0.64086	NaN	NaN	NaN	NaN	18.4552	18.2031	18.694	18.4701	NaN	20.1367	18.4048
Q9FGY1	Q9FGY1	Beta-D-xylosidase 1	BXL1	At5g49360	Beta-D-xylosidase 1	3.73098	+	3.88164	+	4.06944	+	4.2201	+	arabinan catabolic process [GO:0031222];seed coat development [GO:0010214];xylan catabolic process [GO:0045493]	apoplast [GO:0048046];plant-type cell wall [GO:0009505];plastid [GO:0009536]	alpha-L-arabinofuranosidase activity [GO:0046556];xylan 1,4-beta-xylosidase activity [GO:0009044]	7	7	7	13.8	13.8	13.8	31.977	NaN	1	NaN	3.54757	0	7.53406	3.88594	0.000171617	8.6682	4.38866	0	10.6289	4.93692	0	13.2218	15.6836	NaN	NaN	NaN	NaN	NaN	NaN	NaN	18.0355	18.8378	18.7985
F4IHR4	F4IHR4	Alpha carbonic anhydrase 2	ACA2	At2g28210	Alpha carbonic anhydrase 2	3.72683	+	3.60962	+	3.65025	+	3.53304	+	one-carbon metabolic process [GO:0006730];response to carbon dioxide [GO:0010037]	chloroplast stroma [GO:0009570];membrane [GO:0016020]	carbonate dehydratase activity [GO:0004089];hydro-lyase activity [GO:0016836];zinc ion binding [GO:0008270]	4	4	4	22	22	22	8.8716	NaN	1	NaN	2.2787	0.0021462	4.26988	2.53998	0.000521212	4.83884	2.29923	0.00171511	4.31304	2.58556	0.000602985	4.94274	NaN	NaN	NaN	NaN	NaN	NaN	NaN	NaN	NaN	18.6699	18.8556
Q9LDB4	Q9LDB4	Non-specific lipid-transfer protein 6	LTP6	At3g08770	Non-specific lipid-transfer protein 6	3.71205	+	3.35084	+	3.54985	+	3.18864	+	lipid transport [GO:0006869]	membrane [GO:0016020]	lipid binding [GO:0008289]	2	2	2	19.5	19.5	19.5	8.5717	NaN	1	NaN	1.97067	0.00353668	3.65059	2.16586	0.00179381	4.03704	1.90897	0.0045534	3.5324	2.10303	0.00220624	3.91048	NaN	NaN	NaN	NaN	NaN	NaN	NaN	NaN	NaN	18.0436	18.8676
Q9FFC9	Q9FFC9		At5g16550	At5g16550	Voltage-dependent L-type calcium channel subunit	3.67522	+	0		2.34471	+	1.02869			endoplasmic reticulum [GO:0005783];integral component of membrane [GO:0016021]		4	4	4	22.9	22.9	22.9	123.86	0.871216	0.539859	1.72912	2.01067	0.00338983	3.72821	NaN	1	NaN	2.03073	0.00329935	3.76742	0.354399	0.291546	0.82262	16.4209	16.6257	NaN	NaN	16.5542	16.413	16.7031	16.4853	17.1222	19.0387	19.3822
Q9T091;Q9FJD0	Q9T091;Q9FJD0	Vacuolar protein sorting-associated protein 26B;Vacuolar protein sorting-associated protein 26A	VPS26B;VPS26A	At4g27690;At5g53530	Vacuolar protein sorting-associated protein 26B;Vacuolar protein sorting-associated protein 26A	3.66505	+	0		3.46112	+	0		intracellular protein transport [GO:0006886];retrograde transport, endosome to Golgi [GO:0042147]	cytosol [GO:0005829];endosome [GO:0005768];endosome membrane [GO:0010008];Golgi apparatus [GO:0005794];intracellular membrane-bounded organelle [GO:0043231];membrane [GO:0016020];multivesicular body [GO:0005771];retromer complex [GO:0030904]		2	2	2	7.3	7.3	7.3	4.7689	NaN	1	NaN	4.03267	0	9.20414	NaN	1	NaN	4.14107	0	9.61865	NaN	1	NaN	NaN	NaN	NaN	NaN	NaN	NaN	NaN	NaN	18.0923	18.2219	16.7231
Q9LF79;Q9LU41	Q9LF79	Calcium-transporting ATPase 8, plasma membrane-type	ACA8	At3g21180;At5g57110	Calcium-transporting ATPase 8, plasma membrane-type	3.65627	+	2.88707	+	3.59382	+	2.82463	+	double fertilization forming a zygote and endosperm [GO:0009567];pollen development [GO:0009555];response to nematode [GO:0009624]	integral component of plasma membrane [GO:0005887];intracellular membrane-bounded organelle [GO:0043231];membrane [GO:0016020];plasma membrane [GO:0005886];plasmodesma [GO:0009506];plastid [GO:0009536]	ATPase-coupled cation transmembrane transporter activity [GO:0019829];ATP binding [GO:0005524];calcium transmembrane transporter activity, phosphorylative mechanism [GO:0005388];calmodulin binding [GO:0005516];metal ion binding [GO:0046872];metal ion binding [GO:0046872];protein self-association [GO:0043621]"	9	9	9	10.1	10.1	10.1	18.916	NaN	1	NaN	3.7639	0	8.24342	2.50258	0.000511144	4.75467	3.64443	0	7.84498	2.41954	0.00117906	4.57113	NaN	NaN	NaN	NaN	NaN	NaN	NaN	NaN	17.2643	18.0716	18.5348
Q8VY12	Q8VY12		At5g42720	At5g42720	Glucan endo-1,3-beta-D-glucosidase	3.6469	+	3.61012	+	3.69677	+	3.65999	+	carbohydrate metabolic process [GO:0005975]	anchored component of membrane [GO:0031225];anchored component of plasma membrane [GO:0046658]	glucan endo-1,3-beta-D-glucosidase activity [GO:0042973]	7	7	7	23.5	23.5	23.5	46.433	NaN	1	NaN	2.0235	0.00321887	3.75327	5.23161	0	14.8496	2.0276	0.00329504	3.7613	4.86732	0	12.8627	NaN	NaN	NaN	NaN	NaN	NaN	NaN	NaN	18.7592	NaN	18.2733
F4K3D8;A0A1P8B420	F4K3D8		At5g55180	At4g26830;At5g55180	Glucan endo-1,3-beta-D-glucosidase	3.5931	+	2.69081	+	3.65201	+	2.74973	+	carbohydrate metabolic process [GO:0005975]	anchored component of plasma membrane [GO:0046658]	glucan endo-1,3-beta-D-glucosidase activity [GO:0042973]	9	9	9	33.3	33.3	33.3	119.57	NaN	1	NaN	1.93091	0.00374307	3.57423	1.8486	0.00408949	3.41843	2.06787	0.00278788	3.84057	2.06669	0.00228172	3.83823	NaN	NaN	NaN	NaN	NaN	NaN	NaN	NaN	18.8987	15.2378	19.056
Q9SZ91	Q9SZ91		F17A8.100	At4g09750	NAD(P)-binding Rossmann-fold superfamily protein	3.5732	+	0		3.35267	+	0			cytosol [GO:0005829]		3	3	3	11.8	11.8	11.8	11.719	NaN	1	NaN	2.55636	0.00152941	4.87601	NaN	1	NaN	2.46192	0.00129952	4.66423	NaN	1	NaN	NaN	NaN	NaN	NaN	NaN	NaN	NaN	NaN	18.2801	NaN	18.2294
Q9M2T6	Q9M2T6		T22E16.90	At3g55430	Glucan endo-1,3-beta-D-glucosidase	3.57083	+	3.78939	+	3.69557	+	3.91413	+	carbohydrate metabolic process [GO:0005975]	anchored component of plasma membrane [GO:0046658];cell wall [GO:0005618];plasmodesma [GO:0009506]	glucan endo-1,3-beta-D-glucosidase activity [GO:0042973]	4	4	4	10.5	10.5	10.5	12.835	NaN	1	NaN	4.71344	0	12.1011	5.36625	0	15.6553	5.02447	0	13.6869	5.80347	0	18.5717	NaN	NaN	NaN	NaN	NaN	NaN	NaN	NaN	18.0653	17.936	18.0552
P0CJ47;P0CJ46	P0CJ47;P0CJ46	Actin-3;Actin-1	ACT3;ACT1	At2g37620;At3g53750	Actin-3;Actin-1	3.56686	+	3.39185	+	3.54624	+	3.37122	+	developmental growth [GO:0048589];root hair elongation [GO:0048767]	cell wall [GO:0005618];cytoplasm [GO:0005737];cytoskeleton [GO:0005856];cytosol [GO:0005829];endoplasmic reticulum [GO:0005783];nucleus [GO:0005634];plasma membrane [GO:0005886];plasmodesma [GO:0009506]	ATP binding [GO:0005524];structural constituent of cytoskeleton [GO:0005200]	12	3	2	40.8	11.7	9	29.971	NaN	1	NaN	4.71172	0	12.0928	4.57813	0	11.4663	4.32085	0	10.3431	4.19011	0	9.81159	NaN	NaN	NaN	NaN	NaN	NaN	NaN	NaN	17.8774	17.5111	17.9154
Q38922	Q38922	Ras-related protein RABB1b	RABB1B	At4g35860	Ras-related protein RABB1b	3.55259	+	0		1.38406	+	0.463626		protein transport [GO:0015031];regulation of endocytosis [GO:0030100]	chloroplast [GO:0009507];endosome [GO:0005768];plasma membrane [GO:0005886]	GTP binding [GO:0005525];GTPase activity [GO:0003924]	5	3	3	31.3	19.9	19.9	15.762	3.51576	0.0124444	7.43422	2.7059	0.00143017	5.22411	NaN	1	NaN	1.17697	0.0326612	2.23798	0.224677	0.431058	0.559448	NaN	NaN	NaN	NaN	16.1499	16.0552	16.0365	16.2566	18.5151	NaN	18.2437
Q9LZX1	Q9LZX1	Protein LURP-one-related 15		At5g01750	Protein LURP-one-related 15	3.53518	+	0		3.10594	+	0			cytosol [GO:0005829];plasma membrane [GO:0005886]	protein domain specific binding [GO:0019904]	2	2	2	9.7	9.7	9.7	18.777	NaN	1	NaN	2.14598	0.00256986	3.99677	NaN	1	NaN	1.9699	0.00376352	3.64911	NaN	1	NaN	NaN	NaN	NaN	NaN	NaN	NaN	NaN	NaN	18.5387	NaN	18.205
Q9SE83	Q9SE83	Dynamin-2A	DRP2A	At1g10290	Dynamin-2A	3.52915	+	2.50696	+	3.59862	+	2.57643	+	Golgi to vacuole transport [GO:0006896];mitochondrial fission [GO:0000266]	clathrin-coated vesicle [GO:0030136];cytoplasm [GO:0005737];cytosol [GO:0005829];extracellular region [GO:0005576];Golgi apparatus [GO:0005794];Golgi membrane [GO:0000139];membrane [GO:0016020];microtubule [GO:0005874];phragmoplast [GO:0009524];plasma membrane [GO:0005886];plasmodesma [GO:0009506];vacuolar membrane [GO:0005774]	GTP binding [GO:0005525];GTPase activity [GO:0003924];lipid binding [GO:0008289];microtubule binding [GO:0008017]	15	6	6	23.5	10.6	10.6	17.313	NaN	1	NaN	4.11643	0	9.52298	2.07315	0.00208138	3.85103	3.71228	0	8.06921	1.99529	0.00274299	3.69828	NaN	NaN	NaN	NaN	NaN	NaN	NaN	NaN	17.6644	18.2449	16.8219
Q9FIB6;Q8VWK0	Q9FIB6	26S proteasome non-ATPase regulatory subunit 12 homolog A	RPN5A	At5g09900;At5g64760	26S proteasome non-ATPase regulatory subunit 12 homolog A	3.41424	+	3.3425	+	3.00452	+	2.93279	+	multicellular organism development [GO:0007275];proteasome-mediated ubiquitin-dependent protein catabolic process [GO:0043161];protein catabolic process [GO:0030163]	cytoplasm [GO:0005737];nuclear proteasome complex [GO:0031595];nucleus [GO:0005634];proteasome complex [GO:0000502];proteasome regulatory particle, lid subcomplex [GO:0008541]		4	4	4	10	10	10	8.1341	NaN	1	NaN	4.01804	0	9.14941	3.66893	0.000150725	7.92534	4.83825	0	12.7155	4.12154	0	9.54276	NaN	NaN	NaN	NaN	NaN	NaN	NaN	NaN	17.7435	17.9002	17.3596
Q8VWF6	Q8VWF6	Protein STRICTOSIDINE SYNTHASE-LIKE 3	SSL3	At1g08470	Protein STRICTOSIDINE SYNTHASE-LIKE 3	3.40661	+	2.58577	+	3.28622	+	2.46538	+	biosynthetic process [GO:0009058]	endoplasmic reticulum [GO:0005783];vacuolar membrane [GO:0005774]		2	2	2	10	10	10	59.615	NaN	1	NaN	5.48524	0	16.402	2.34894	0.0012791	4.41858	4.94526	0	13.2654	2.19916	0.00188471	4.105	NaN	NaN	NaN	NaN	NaN	NaN	NaN	NaN	17.4269	17.0884	17.742
Q9SVU4	Q9SVU4	Tetraspanin-20	TOM2AH1	At4g28770	Tetraspanin-20	3.40142	+	3.08052	+	3.01735	+	2.69645	+		integral component of membrane [GO:0016021];vacuolar membrane [GO:0005774]		2	2	2	12.8	12.8	12.8	26.946	0.414616	0.785708	0.936983	3.54498	0	7.52591	3.00252	0.000178988	5.96542	5.13455	0	14.2936	3.76434	0	8.2449	NaN	16.0128	15.4638	15.172	15.7435	15.5551	15.5412	15.4332	18.8514	18.6753	17.9937
Q9SKC9	Q9SKC9	NADH dehydrogenase [ubiquinone] 1 beta subcomplex subunit 7		At2g02050	NADH dehydrogenase [ubiquinone] 1 beta subcomplex subunit 7	3.36563	+	0		4.01698	+	0		photorespiration [GO:0009853]	mitochondrial intermembrane space [GO:0005758];mitochondrial membrane [GO:0031966];mitochondrial respiratory chain complex I [GO:0005747];mitochondrion [GO:0005739];respiratory chain complex I [GO:0045271]	NADH dehydrogenase (ubiquinone) activity [GO:0008137]	2	2	2	20.4	20.4	20.4	4.8927	NaN	1	NaN	2.85023	0.00108652	5.57598	NaN	1	NaN	4.0939	0	9.43626	NaN	1	NaN	NaN	16.1911	NaN	NaN	NaN	NaN	NaN	NaN	17.3852	19.0504	17.8503
Q9M0F9	Q9M0F9	ATP-dependent 6-phosphofructokinase 1	PFK1	At4g29220	ATP-dependent 6-phosphofructokinase 1	3.35309	+	3.35871	+	3.21332	+	3.21894	+	fructose 6-phosphate metabolic process [GO:0006002];glycolytic process [GO:0006096]	cytoplasm [GO:0005737];cytosol [GO:0005829];plasma membrane [GO:0005886]	6-phosphofructokinase activity [GO:0003872];ATP binding [GO:0005524];metal ion binding [GO:0046872]	5	3	3	13.1	8.7	8.7	9.5933	0.0920414	0.945766	0.252586	3.30567	0.000557895	6.8018	3.54591	0.000139785	7.52883	3.28554	0	6.74356	3.54426	0	7.52363	NaN	15.1093	15.2404	15.5434	15.6326	15.3973	NaN	15.2247	18.4793	18.9687	17.7642
Q9SZW7	Q9SZW7	GDSL esterase/lipase At4g30140		At4g30140	GDSL esterase/lipase At4g30140	3.32247	+	0		2.88815	+	0		lipid catabolic process [GO:0016042]	extracellular space [GO:0005615];plasma membrane [GO:0005886];pollen tube [GO:0090406]	cutinase activity [GO:0050525]	6	6	6	24.1	24.1	24.1	40.66	NaN	1	NaN	1.49476	0.0128993	2.77977	NaN	1	NaN	1.34666	0.0191115	2.5245	NaN	1	NaN	NaN	NaN	NaN	NaN	NaN	NaN	NaN	NaN	17.2101	NaN	19.0735
O22898	O22898	Long chain acyl-CoA synthetase 1	LACS1	At2g47240	Long chain acyl-CoA synthetase 1	3.31753	+	3.17972	+	3.76305	+	3.62523	+	cutin biosynthetic process [GO:0010143];fatty acid metabolic process [GO:0006631];wax biosynthetic process [GO:0010025]	endoplasmic reticulum [GO:0005783];membrane [GO:0016020]	ATP binding [GO:0005524];long-chain fatty acid-CoA ligase activity [GO:0004467];very long-chain fatty acid-CoA ligase activity [GO:0031957]	8	8	8	16.4	16.4	16.4	41.037	NaN	1	NaN	4.17712	0	9.76013	3.36481	0.000126829	6.97523	4.38309	0	10.6052	3.61867	0	7.76127	NaN	NaN	NaN	NaN	NaN	NaN	NaN	NaN	16.9559	17.89	17.7281
Q9ZV18	Q9ZV18		At2g38870	At2g38870	Putative protease inhibitor	3.27418	+	0		2.86061	+	0		defense response to fungus [GO:0050832];response to wounding [GO:0009611]	cell wall [GO:0005618];cytosol [GO:0005829]	peptidase activity [GO:0008233];serine-type endopeptidase inhibitor activity [GO:0004867]	1	1	1	30	30	30	25.776	NaN	1	NaN	1.65208	0.00814863	3.05806	NaN	1	NaN	1.41612	0.0153688	2.64351	NaN	1	NaN	NaN	NaN	NaN	NaN	NaN	NaN	15.3919	NaN	18.6148	NaN	18.1316
Q9MAJ7;Q9SCV8;Q9SCV0	Q9MAJ7	Beta-galactosidase 5	BGAL5	At1g45130;At4g26140;At5g56870	Beta-galactosidase 5	3.26013	+	0		3.23835	+	0		carbohydrate metabolic process [GO:0005975]	apoplast [GO:0048046];cell wall [GO:0005618];cytosol [GO:0005829];nucleus [GO:0005634];plant-type cell wall [GO:0009505];plastid [GO:0009536];vacuole [GO:0005773]	beta-galactosidase activity [GO:0004565]	10	10	9	15.7	15.7	14.2	28.085	NaN	1	NaN	1.595	0.00959915	2.95614	NaN	1	NaN	1.58521	0.00999362	2.93877	NaN	1	NaN	NaN	NaN	NaN	NaN	NaN	NaN	NaN	NaN	16.3549	15.5792	17.8657
Q38842	Q38842		ATOZI1	At4g00860	AT0ZI1 protein	3.14137	+	0		2.37588	+	0		response to bacterium [GO:0009617];response to ozone [GO:0010193];response to reactive oxygen species [GO:0000302]	cytosol [GO:0005829];mitochondrion [GO:0005739];peroxisome [GO:0005777];plastid [GO:0009536]		2	2	2	32.5	32.5	32.5	6.7662	NaN	1	NaN	2.48584	0.00157616	4.71731	NaN	1	NaN	1.27955	0.0237303	2.41053	NaN	1	NaN	NaN	NaN	NaN	NaN	NaN	16.877	NaN	NaN	17.745	NaN	17.2152
Q9SA50	Q9SA50		F3O9.32	At1g16520 At1g16520/F19K19_17	At1g16520	3.13152	+	0		2.9736	+	0			integral component of membrane [GO:0016021];plasma membrane [GO:0005886]	transmembrane transporter activity [GO:0022857]	2	2	2	8.6	8.6	8.6	14.315	NaN	1	NaN	2.36173	0.00171951	4.44598	NaN	1	NaN	2.08112	0.00268792	3.86683	NaN	1	NaN	NaN	NaN	NaN	NaN	NaN	NaN	NaN	NaN	NaN	18.2786	17.1062
Q9SHU4	Q9SHU4		At2g15320	At2g15320	Leucine-rich repeat (LRR) family protein	3.11066	+	0		2.95945	+	0			cytosol [GO:0005829];plasma membrane [GO:0005886]		7	7	7	25.4	25.4	25.4	49.531	NaN	1	NaN	2.05402	0.00301847	3.81321	NaN	1	NaN	1.94447	0.00415404	3.60018	NaN	1	NaN	NaN	NaN	NaN	NaN	NaN	NaN	NaN	NaN	16.2592	15.7906	18.9478
A8MQX9;A8MQX6	A8MQX9;A8MQX6		At4g22517;At4g22513	At4g22513;At4g22517	Bifunctional inhibitor/lipid-transfer protein/seed storage 2S albumin superfamily protein;Bifunctional inhibitor/lipid-transfer protein/seed storage 2S albumin superfamily protein	3.09711	+	3.38773	+	3.20309	+	3.4937	+		secretory vesicle [GO:0099503]		1	1	1	9.6	9.6	9.6	2.9712	NaN	1	NaN	2.24497	0.00210014	4.19951	2.83214	0.000254417	5.53098	2.3533	0.00160588	4.42792	2.96493	0.000294118	5.86747	NaN	NaN	NaN	NaN	NaN	NaN	NaN	NaN	17.9936	16.911	18.3054
Q9LIK7	Q9LIK7	Putative calcium-transporting ATPase 13, plasma membrane-type	ACA13	At3g22910	Putative calcium-transporting ATPase 13, plasma membrane-type	3.09511	+	3.75529	+	2.81464	+	3.47483	+		integral component of plasma membrane [GO:0005887];intracellular membrane-bounded organelle [GO:0043231]	ATPase-coupled cation transmembrane transporter activity [GO:0019829];ATP binding [GO:0005524];calcium transmembrane transporter activity, phosphorylative mechanism [GO:0005388];calmodulin binding [GO:0005516];metal ion binding [GO:0046872]	3	3	3	4.5	4.5	4.5	7.596	NaN	1	NaN	2.60526	0.00144876	4.98809	5.52445	0	16.6555	2.47722	0.0013141	4.69813	6.25034	0	22.0946	NaN	NaN	NaN	NaN	NaN	NaN	NaN	NaN	NaN	18.2965	17.2225
Q9LS40	Q9LS40	Protein ASPARTIC PROTEASE IN GUARD CELL 1	ASPG1	At3g18490	Protein ASPARTIC PROTEASE IN GUARD CELL 1	3.09364	+	2.9177	+	2.63962	+	2.46369	+	response to abscisic acid [GO:0009737];response to water deprivation [GO:0009414];systemic acquired resistance [GO:0009627]	endoplasmic reticulum [GO:0005783]	aspartic-type endopeptidase activity [GO:0004190];aspartic-type peptidase activity [GO:0070001];DNA binding [GO:0003677]	9	9	9	27	27	27	178.04	1.69827	0.212535	3.1414	2.92329	0.000786469	5.7604	2.79538	0.000248705	5.44034	2.56954	0.000778702	4.90604	2.42606	0.00112707	4.58538	16.4552	16.8169	16.9191	16.7457	17.0591	17.2021	17.4784	17.0133	19.7425	18.4179	20.237
P11574	P11574	V-type proton ATPase subunit B1	VHA-B1	At1g76030	V-type proton ATPase subunit B1	3.08008		2.66721		1.50526		1.0924		actin filament bundle assembly [GO:0051017];actin filament capping [GO:0051693];ATP metabolic process [GO:0046034];glucose mediated signaling pathway [GO:0010255];negative regulation of actin filament depolymerization [GO:0030835];proton transmembrane transport [GO:1902600];regulation of transcription by RNA polymerase II [GO:0006357];response to cadmium ion [GO:0046686]	Golgi apparatus [GO:0005794];mitochondrion [GO:0005739];nucleus [GO:0005634];plasma membrane [GO:0005886];plasmodesma [GO:0009506];protein-containing complex [GO:0032991];proton-transporting V-type ATPase, V1 domain [GO:0033180];vacuolar membrane [GO:0005774];vacuole [GO:0005773]	actin filament binding [GO:0051015];ATP binding [GO:0005524];hydrolase activity [GO:0016787]	26	1	1	70.4	3.9	3.9	24.016	NaN	1	NaN	0.997846	0.0541242	1.9396	0.948369	0.0575806	1.85743	0.479353	0.229363	1.05599	0.379733	0.271302	0.871222	17.3989	NaN	NaN	NaN	NaN	17.3387	NaN	17.5709	NaN	16.0205	19.527
Q9T0K5	Q9T0K5	Leucine-rich repeat extensin-like protein 3	LRX3	At4g13340	Leucine-rich repeat extensin-like protein 3	3.07342	+	3.59696	+	1.72096		2.2445		cell wall organization [GO:0071555]	cell wall [GO:0005618];extracellular region [GO:0005576];plant-type cell wall [GO:0009505];plasmodesma [GO:0009506];secretory vesicle [GO:0099503]	structural constituent of cell wall [GO:0005199]	4	4	3	7.4	7.4	6.1	21.673	NaN	1	NaN	2.0015	0.00337662	3.71034	1.98271	0.0027503	3.67388	0.7083	0.119871	1.4556	0.875777	0.0676995	1.73671	NaN	NaN	NaN	NaN	16.2399	NaN	NaN	17.877	18.2382	16.2622	19.1656
O04619	O04619	Mitochondrial adenine nucleotide transporter ADNT1	ADNT1	At4g01100	Mitochondrial adenine nucleotide transporter ADNT1	2.99974	+	2.35546	+	3.10848	+	2.4642	+	transmembrane transport [GO:0055085]	integral component of membrane [GO:0016021];mitochondrial inner membrane [GO:0005743]		4	4	4	15.6	15.6	15.6	27.299	NaN	1	NaN	3.06296	0.000705336	6.12546	1.57619	0.00916451	2.9228	3.3669	0	6.98142	1.70883	0.00552113	3.16056	NaN	NaN	NaN	NaN	NaN	NaN	NaN	NaN	16.3269	17.0079	18.0349
Q9SVG4	Q9SVG4	Reticuline oxidase-like protein		At4g20830	Berberine bridge enzyme-like 19	2.95752	+	2.86149	+	3.99434	+	3.89831	+	defense response to fungus [GO:0050832];response to oxidative stress [GO:0006979]	apoplast [GO:0048046];cytosol [GO:0005829];mitochondrion [GO:0005739];plant-type cell wall [GO:0009505];plasma membrane [GO:0005886];plasmodesma [GO:0009506];vacuole [GO:0005773]	FAD binding [GO:0071949];oxidoreductase activity, acting on the CH-OH group of donors, oxygen as acceptor [GO:0016899]	10	10	8	18.8	18.8	16	44.003	NaN	1	NaN	2.17159	0.00236565	4.0487	2.0624	0.00206105	3.82975	4.5846	0	11.4959	4.29209	0	10.224	17.6968	NaN	NaN	NaN	NaN	NaN	NaN	NaN	18.3391	18.3489	18.9009
P0DH94;P0DH93;P0DH92;P59228;P59229	P0DH94;P0DH93;P0DH92;P59228;P59229	V-type proton ATPase subunit c5;V-type proton ATPase subunit c3;V-type proton ATPase subunit c1;V-type proton ATPase subunit c2;V-type proton ATPase subunit c4	VHA-c5;VHA-c3;VHA-c1;VHA-c2;VHA-c4	At1g19910;At1g75630;At2g16510;At4g34720;At4g38920	V-type proton ATPase subunit c5;V-type proton ATPase subunit c3;V-type proton ATPase subunit c1;V-type proton ATPase subunit c2;V-type proton ATPase subunit c4	2.93352		0		1.80717		0.0780096			integral component of membrane [GO:0016021];plasma membrane [GO:0005886];proton-transporting V-type ATPase, V0 domain [GO:0033179];vacuolar membrane [GO:0005774];vacuolar membrane [GO:0005774];vacuolar proton-transporting V-type ATPase, V0 domain [GO:0000220];vacuole [GO:0005773]"	proton-transporting ATPase activity, rotational mechanism [GO:0046961]	1	1	1	11	11	11	28.614	0.333726	0.827677	0.782382	0.888171	0.0744283	1.75735	NaN	1	NaN	0.533572	0.195812	1.15317	0.0158984	0.93636	0.0469791	NaN	18.6614	NaN	18.2967	NaN	18.7391	18.7773	18.4232	19.8108	NaN	20.8409
Q39032	Q39032	Phosphoinositide phospholipase C 1	PLC1	At5g58670	Phosphoinositide phospholipase C 1	2.928	+	0		3.13055	+	0		abscisic acid-activated signaling pathway [GO:0009738];lipid catabolic process [GO:0016042];phosphatidylinositol-mediated signaling [GO:0048015];response to abscisic acid [GO:0009737];response to cold [GO:0009409];response to salt stress [GO:0009651];response to water deprivation [GO:0009414]	plasma membrane [GO:0005886]	metal ion binding [GO:0046872];phosphatidylinositol phospholipase C activity [GO:0004435];phospholipase C activity [GO:0004629]	3	3	3	7.3	7.3	7.3	16.764	NaN	1	NaN	2.23914	0.00209117	4.18741	NaN	1	NaN	2.33687	0.00166423	4.39283	NaN	1	NaN	NaN	NaN	NaN	NaN	NaN	NaN	NaN	NaN	17.7418	NaN	17.3444
Q9ZVS4	Q9ZVS4		F15K9.17	At1g03220	Eukaryotic aspartyl protease family protein	2.9194	+	0		3.40193	+	0		cellular response to hypoxia [GO:0071456]	cell wall [GO:0005618];extracellular region [GO:0005576];Golgi apparatus [GO:0005794];plasma membrane [GO:0005886];plasmodesma [GO:0009506];secretory vesicle [GO:0099503]	aspartic-type endopeptidase activity [GO:0004190]	7	4	4	22.4	14.8	14.8	24.171	NaN	1	NaN	1.7597	0.00602526	3.25349	NaN	1	NaN	2.1266	0.00260377	3.95771	NaN	1	NaN	NaN	NaN	NaN	NaN	NaN	NaN	NaN	NaN	16.733	NaN	17.4399
O82629	O82629	V-type proton ATPase subunit G2	VHA-G2	At4g23710	V-type proton ATPase subunit G2	2.89492	+	0		1.02186		0		proton transmembrane transport [GO:1902600]	cytosol [GO:0005829];Golgi apparatus [GO:0005794];vacuolar membrane [GO:0005774];vacuolar proton-transporting V-type ATPase complex [GO:0016471];vacuole [GO:0005773]	ATPase-coupled transmembrane transporter activity [GO:0042626]	4	4	4	42.5	42.5	42.5	42.008	NaN	1	NaN	1.76876	0.00587529	3.27015	NaN	1	NaN	0.380043	0.308757	0.871812	NaN	1	NaN	NaN	NaN	NaN	NaN	17.1998	17.1599	NaN	NaN	15.6143	NaN	17.4621
Q9LHA7	Q9LHA7	Peroxidase 31	PER31	At3g28200	Peroxidase 31	2.85674	+	3.16939	+	2.65645	+	2.9691	+	hydrogen peroxide catabolic process [GO:0042744];response to oxidative stress [GO:0006979]	cytosol [GO:0005829];extracellular region [GO:0005576];plant-type cell wall [GO:0009505]	heme binding [GO:0020037];metal ion binding [GO:0046872];peroxidase activity [GO:0004601]	2	2	2	9.5	9.5	9.5	29.73	1.1585	0.403304	2.20707	4.12704	0	9.56406	6.30563	0	22.5734	3.85597	0	8.56215	5.74493	0	18.1528	15.3223	15.4359	15.3846	15.4115	15.4665	15.8079	15.6502	15.4309	17.7158	18.8972	18.6028
Q9M6N7	Q9M6N7	Ammonium transporter 2	AMT2	At2g38290	Ammonium transporter 2	2.84946	+	0		2.04604	+	0		ammonium transport [GO:0015696];nitrogen utilization [GO:0019740];response to nematode [GO:0009624]	integral component of plasma membrane [GO:0005887];plasma membrane [GO:0005886];plasmodesma [GO:0009506]	ammonium transmembrane transporter activity [GO:0008519];high-affinity secondary active ammonium transmembrane transporter activity [GO:0015398]	2	2	2	5.9	5.9	5.9	7.9575	NaN	1	NaN	2.06021	0.00303851	3.82543	NaN	1	NaN	1.97299	0.00377778	3.65509	NaN	1	NaN	15.7786	NaN	NaN	NaN	NaN	NaN	NaN	NaN	NaN	18.0549	17.4708
F4I5H4;Q9FG96	F4I5H4		At1g70550	At1g70550;At5g50150	NEP-interacting protein, putative (DUF239)	2.8461	+	2.71359	+	3.19144	+	3.05894	+				3	3	3	8	8	8	10.395	NaN	1	NaN	2.98741	0.000665208	5.92591	2.89009	0.000168498	5.67605	3.19136	0	6.47634	3.1035	0.000212181	6.23462	NaN	NaN	NaN	NaN	NaN	NaN	NaN	NaN	17.1161	NaN	17.5459
Q9FNH6	Q9FNH6		NHL3	At5g06320	NDR1/HIN1-like protein 3	2.83427		3.80181	+	3.29307	+	4.26061	+	cellular response to hypoxia [GO:0071456];defense response to bacterium [GO:0042742];defense response to virus [GO:0051607];response to bacterium [GO:0009617];response to salicylic acid [GO:0009751];response to wounding [GO:0009611]	anchored component of plasma membrane [GO:0046658];Golgi apparatus [GO:0005794];integral component of membrane [GO:0016021];plasma membrane [GO:0005886];plasmodesma [GO:0009506];vacuolar membrane [GO:0005774]	mRNA binding [GO:0003729]	9	9	9	40.3	40.3	40.3	323.31	0.313247	0.843833	-0.741958	0.824589	0.0901265	1.65131	2.15337	0.00185128	4.01171	1.04312	0.0487305	2.01481	2.77713	0.000359401	5.39574	19.1994	16.9331	16.682	17.2465	16.5981	17.5778	17.3102	16.7395	15.7146	20.5826	22.2459
Q9XGX9	Q9XGX9	Mitochondrial import inner membrane translocase subunit TIM9	TIM9	At3g46560	Mitochondrial import inner membrane translocase subunit TIM9	2.83335	+	3.72737	+	2.30064	+	3.19466	+	mitochondrion organization [GO:0007005];protein transport [GO:0015031]	cytosol [GO:0005829];mitochondrial intermembrane space [GO:0005758];mitochondrion [GO:0005739]	metal ion binding [GO:0046872]	2	2	2	21.5	21.5	21.5	4.8072	NaN	1	NaN	1.80442	0.00515159	3.33604	4.71361	0	12.1019	1.17592	0.032927	2.23622	2.5496	0.000777614	4.86066	NaN	NaN	NaN	NaN	NaN	NaN	NaN	16.8326	17.8281	18.7683	17.8118
Q9FHG2;P49211	Q9FHG2;P49211	60S ribosomal protein L32-2;60S ribosomal protein L32-1	RPL32B;RPL32A	At4g18100;At5g46430	60S ribosomal protein L32-2;60S ribosomal protein L32-1	2.81527	+	3.57503	+	0.205445		0.9652	+	translation [GO:0006412]	cytosol [GO:0005829];cytosolic large ribosomal subunit [GO:0022625];cytosolic ribosome [GO:0022626];nucleolus [GO:0005730];plastid [GO:0009536];polysomal ribosome [GO:0042788]	mRNA binding [GO:0003729];structural constituent of ribosome [GO:0003735]	2	2	2	11.3	11.3	11.3	14.9	2.01173	0.138654	3.73027	1.92715	0.00373367	3.56704	2.57092	0.000529231	4.90921	0.155212	0.588632	0.405031	1.2605	0.0196873	2.37837	15.8587	NaN	NaN	NaN	17.0123	16.4412	16.2365	17.3116	NaN	17.7448	17.2434
Q9SF21	Q9SF21		F26K24.6	At3g11770	Protein RISC-INTERACTING CLEARING 3-5 EXORIBONUCLEASE 1	2.80109	+	0		2.37779	+	0		gene silencing by RNA [GO:0031047];positive regulation of miRNA metabolic process [GO:2000630]	cytoplasm [GO:0005737];cytosol [GO:0005829];nucleus [GO:0005634];vacuolar membrane [GO:0005774];vacuole [GO:0005773]	3'-5' exonuclease activity [GO:0008408];exoribonuclease II activity [GO:0008859];nucleic acid binding [GO:0003676];protein self-association [GO:0043621];RISC complex binding [GO:1905172];single-stranded DNA 3'-5' exodeoxyribonuclease activity [GO:0008310]	3	3	3	19	19	19	13.085	NaN	1	NaN	1.92399	0.00372898	3.56101	NaN	1	NaN	1.15288	0.0356772	2.19769	NaN	1	NaN	17.4339	NaN	NaN	NaN	NaN	17.6012	NaN	17.4979	18.831	17.8585	18.3207
Q9LUW5;Q9LUW6	Q9LUW5	DEAD-box ATP-dependent RNA helicase 53	RH53	At3g22310;At3g22330	DEAD-box ATP-dependent RNA helicase 53, mitochondrial	2.79939	+	0		3.0919	+	0		Group II intron splicing [GO:0000373];response to cold [GO:0009409];response to salt stress [GO:0009651];response to water deprivation [GO:0009414];rRNA processing [GO:0006364];viral RNA genome replication [GO:0039694]	cell wall [GO:0005618];cytoplasm [GO:0005737];cytosol [GO:0005829];mitochondrion [GO:0005739];nucleolus [GO:0005730];nucleus [GO:0005634];protein-containing complex [GO:0032991];viral replication complex [GO:0019034]	ATP binding [GO:0005524];DNA binding [GO:0003677];mRNA binding [GO:0003729];RNA binding [GO:0003723];RNA helicase activity [GO:0003724]	4	4	4	10.6	10.6	10.6	9.278	NaN	1	NaN	3.90737	0	8.74473	NaN	1	NaN	4.10631	0	9.48396	NaN	1	NaN	NaN	NaN	NaN	NaN	NaN	NaN	NaN	NaN	17.2541	16.9928	16.7291
O22715	O22715	AP-1 complex subunit mu-2	AP1M2	At1g60780	AP-1 complex subunit mu-2	2.79107	+	2.4754	+	2.39023	+	2.07456	+	intracellular protein transport [GO:0006886];vesicle-mediated transport [GO:0016192]	clathrin adaptor complex [GO:0030131];clathrin-coated vesicle membrane [GO:0030665];cytoplasmic vesicle [GO:0031410];cytosol [GO:0005829];early endosome membrane [GO:0031901];Golgi apparatus [GO:0005794];intracellular membrane-bounded organelle [GO:0043231];nucleus [GO:0005634]		1	1	1	5.1	5.1	5.1	17.317	NaN	1	NaN	5.1287	0	14.2607	4.4099	0	10.7199	6.44479	0	23.8241	4.91332	0	13.099	NaN	NaN	NaN	NaN	NaN	NaN	NaN	NaN	16.8441	16.8667	16.7103
Q6NPR7;Q0WT31;Q8L7V3	Q6NPR7	Probable methyltransferase PMT24		At1g29470;At2g34300;At5g64030	Probable methyltransferase PMT24	2.78778	+	3.55093	+	3.10496	+	3.86811	+	methylation [GO:0032259]	cytoplasm [GO:0005737];endoplasmic reticulum [GO:0005783];endosome [GO:0005768];Golgi apparatus [GO:0005794];Golgi medial cisterna [GO:0005797];Golgi membrane [GO:0000139];integral component of membrane [GO:0016021];nucleus [GO:0005634];plasmodesma [GO:0009506];plastid [GO:0009536];trans-Golgi network [GO:0005802]	methyltransferase activity [GO:0008168]	11	11	11	20.1	20.1	20.1	239.33	0.461977	0.760773	-1.0244	3.63893	0	7.82705	3.33627	0.000124105	6.89108	3.59483	0	7.68446	3.38645	0	7.03956	NaN	15.2647	14.7686	14.7362	NaN	NaN	NaN	NaN	18.0383	18.1759	16.8711
A0A1I9LP11	A0A1I9LP11			At3g03776	Hydroxyproline-rich glycoprotein family protein	2.78542		2.98312		1.10747		1.30517				metal ion binding [GO:0046872]	2	2	2	11.4	11.4	11.4	4.0359	0.872251	0.539859	1.73084	0.858374	0.0818777	1.70771	0.954393	0.0566176	1.86744	0.341081	0.346294	0.79676	0.430517	0.233492	0.966558	NaN	NaN	18.1692	18.0857	17.4742	17.9133	18.847	18.695	20.6355	20.9105	20.5204
Q38890;Q9STW8	Q38890	Endoglucanase 25	KOR	At4g24260;At5g49720	Endoglucanase 25	2.76797	+	3.70458	+	3.04216	+	3.97878	+	cell wall organization [GO:0071555];cellulose biosynthetic process [GO:0030244];cellulose catabolic process [GO:0030245];cortical microtubule organization [GO:0043622];hyperosmotic salinity response [GO:0042538];response to cytokinin [GO:0009735];response to nematode [GO:0009624];shoot system development [GO:0048367];unidimensional cell growth [GO:0009826]	cell plate [GO:0009504];early endosome [GO:0005769];endosome [GO:0005768];Golgi apparatus [GO:0005794];integral component of membrane [GO:0016021];plasma membrane [GO:0005886];trans-Golgi network [GO:0005802]	cellulase activity [GO:0008810]	3	3	3	6	6	6	11	NaN	1	NaN	2.37769	0.00166563	4.48034	4.8121	0	12.5844	2.57603	0.00078	4.92088	4.98519	0	13.4763	NaN	NaN	NaN	NaN	NaN	NaN	NaN	NaN	16.4328	18.417	17.6245
Q93VH1;O64614	Q93VH1;O64614	Protein YIPF	At4g30260;At2g18840	At2g18840;At4g30260	Protein YIP4b;Protein YIP4a	2.75411	+	2.30018	+	2.93402	+	2.48009	+	pectin biosynthetic process [GO:0045489];plant organ development [GO:0099402];plant-type cell wall cellulose biosynthetic process [GO:0052324];polysaccharide transport [GO:0015774];protein transport [GO:0015031];regulation of protein transport [GO:0051223];root development [GO:0048364];root hair initiation [GO:0048766];unidimensional cell growth [GO:0009826]	cytosol [GO:0005829];endosome [GO:0005768];Golgi apparatus [GO:0005794];integral component of membrane [GO:0016021];plasma membrane [GO:0005886];trans-Golgi network [GO:0005802];trans-Golgi network membrane [GO:0032588]	protein homodimerization activity [GO:0042803]	2	2	2	11.4	11.4	11.4	4.2969	NaN	1	NaN	3.92883	0	8.82197	2.88014	0.000167883	5.65095	3.78276	0	8.30784	2.87822	0.000277296	5.6461	NaN	NaN	NaN	NaN	NaN	NaN	NaN	NaN	17.366	17.3685	17.177
Q9MA41	Q9MA41	Chitinase-like protein 1	CTL1	At1g05850	Chitinase-like protein 1	2.73073	+	2.13356	+	2.29038	+	1.69321	+	cell fate specification [GO:0001708];cell wall macromolecule catabolic process [GO:0016998];cellulose biosynthetic process [GO:0030244];chitin catabolic process [GO:0006032];ethylene-activated signaling pathway [GO:0009873];multidimensional cell growth [GO:0009825];regulation of salicylic acid metabolic process [GO:0010337];response to cytokinin [GO:0009735];response to heat [GO:0009408];response…	apoplast [GO:0048046];Golgi apparatus [GO:0005794]	polysaccharide binding [GO:0030247]	2	2	2	10.6	10.6	10.6	10.719	NaN	1	NaN	1.67405	0.00751717	3.09761	2.69944	0.000308703	5.20873	1.36997	0.0178413	2.56429	2.09822	0.00219309	3.90087	NaN	NaN	NaN	NaN	NaN	NaN	NaN	NaN	15.9334	NaN	17.5508
Q9LV23	Q9LV23		At3g18170	At3g18170	Glycosyltransferase family 61 protein	2.72332	+	0		2.40919	+	0			Golgi apparatus [GO:0005794];integral component of membrane [GO:0016021]	transferase activity, transferring glycosyl groups [GO:0016757]	3	3	3	7.3	7.3	7.3	8.4096	NaN	1	NaN	2.86682	0.00109756	5.61747	NaN	1	NaN	2.41905	0.00133948	4.57006	NaN	1	NaN	NaN	NaN	NaN	NaN	NaN	NaN	NaN	NaN	NaN	17.3119	17.0022
O23657;O49841	O23657	Ras-related protein RABC1	RABC1	At1g43890;At5g03530	Ras-related protein RABC1	2.72324	+	2.63028	+	2.399	+	2.30604	+	intracellular protein transport [GO:0006886]	endomembrane system [GO:0012505];Golgi apparatus [GO:0005794];nucleus [GO:0005634];peroxisome [GO:0005777];plasma membrane [GO:0005886]	GTP binding [GO:0005525];GTPase activity [GO:0003924];GTP-dependent protein binding [GO:0030742];myosin XI tail binding [GO:0080115]	6	6	6	29.2	29.2	29.2	24.617	0.263256	0.877995	0.640631	2.86789	0.00110204	5.62015	2.65691	0.000449438	5.1083	4.54893	0	11.3334	3.81309	0	8.41243	17.2199	17.1968	17.5069	15.4398	16.9473	17.1293	17.6895	16.8943	19.3026	19.5813	19.8314
Q9FE54	Q9FE54		F6I1.15	At1g16850 At1g16880/F17F16.7	At1g16880	2.71852	+	3.67086	+	1.7068	+	2.65914	+	response to salt stress [GO:0009651]	endoplasmic reticulum [GO:0005783];integral component of membrane [GO:0016021];nucleus [GO:0005634]		2	2	2	19.7	19.7	19.7	15.977	NaN	1	NaN	2.61671	0.00145907	5.01455	4.44452	0	10.8697	1.24497	0.0260599	2.35217	2.3943	0.00135695	4.51623	NaN	NaN	NaN	NaN	NaN	16.0033	NaN	16.5681	16.6689	NaN	17.9629
Q9ZV52	Q9ZV52	EG45-like domain containing protein 2	EGC2	At2g18660	EG45-like domain containing protein 2	2.7007	+	3.09461	+	2.34504	+	2.73894	+	alternative respiration [GO:0010230];systemic acquired resistance [GO:0009627]	apoplast [GO:0048046];cell wall [GO:0005618]		1	1	1	8.5	8.5	8.5	3.217	NaN	1	NaN	2.34113	0.00198487	4.4019	3.26409	0.000209567	6.68194	2.19436	0.00211602	4.09517	3.27835	0.000118896	6.72286	NaN	NaN	NaN	NaN	NaN	NaN	NaN	NaN	15.1302	17.3186	17.6791
Q9SUP5	Q9SUP5		F9D16.290	At4g23820 At4g23820/F9D16.290	Pectin lyase-like superfamily protein	2.67402	+	2.16774	+	2.80228	+	2.29601	+	carbohydrate metabolic process [GO:0005975]	cell wall [GO:0005618];cytosol [GO:0005829]	lyase activity [GO:0016829];polygalacturonase activity [GO:0004650]	4	4	4	16.9	16.9	16.9	16.324	NaN	1	NaN	2.03898	0.0031	3.78362	1.74608	0.00588865	3.22851	2.11885	0.00259677	3.94214	1.83748	0.00411416	3.39761	NaN	NaN	NaN	NaN	NaN	NaN	NaN	NaN	17.2966	NaN	17.7893
F4HWQ8	F4HWQ8	Cell wall / vacuolar inhibitor of fructosidase 1	C/VIF1	At1g47960	Cell wall / vacuolar inhibitor of fructosidase 1	2.66182	+	3.48824	+	2.71711	+	3.54353	+	negative regulation of catalytic activity [GO:0043086]	cell wall [GO:0005618];vacuole [GO:0005773]	enzyme inhibitor activity [GO:0004857]	2	2	2	15.6	15.6	15.6	7.187	NaN	1	NaN	2.02659	0.00314961	3.75931	5.1423	0	14.3373	2.17397	0.00225034	4.05353	7.90663	0	41.88	NaN	NaN	NaN	NaN	NaN	NaN	NaN	NaN	NaN	16.9952	17.9556
Q9LZ46	Q9LZ46	Probable histone H2A.4		At5g02560	Probable histone H2A.4	2.63568	+	2.3163	+	1.80072	+	1.48133	+	chromatin silencing [GO:0006342]	nucleosome [GO:0000786];nucleus [GO:0005634]	DNA binding [GO:0003677];protein heterodimerization activity [GO:0046982]	4	4	4	44.4	44.4	44.4	22.006	0.514342	0.745876	1.11893	1.57836	0.0100636	2.92664	1.21232	0.0262897	2.29725	1.82742	0.00570223	3.37883	1.10453	0.0339673	2.11699	17.4164	17.9462	NaN	16.6517	17.6281	17.6361	17.124	17.5578	20.2196	18.4984	18.2861
Q9LIS3	Q9LIS3	UDP-glucuronate 4-epimerase 6	GAE6	At3g23820	UDP-glucuronate 4-epimerase 6	2.59294	+	0		2.95464	+	0		carbohydrate metabolic process [GO:0005975];defense response to fungus [GO:0050832];defense response to Gram-negative bacterium [GO:0050829];galacturonate biosynthetic process [GO:0033481]	endosome [GO:0005768];Golgi apparatus [GO:0005794];Golgi cisterna membrane [GO:0032580];Golgi trans cisterna [GO:0000138];integral component of membrane [GO:0016021];trans-Golgi network [GO:0005802]	UDP-glucuronate 4-epimerase activity [GO:0050378]	8	8	7	21.1	21.1	18.9	28.111	NaN	1	NaN	3.22964	0.000542199	6.58394	NaN	1	NaN	4.18318	0	9.78412	NaN	1	NaN	NaN	NaN	NaN	NaN	NaN	NaN	NaN	NaN	16.4848	17.3202	17.5418
Q8RWC3	Q8RWC3		At3g19340	At3g19340	Aminopeptidase (DUF3754)	2.56281	+	2.03765	+	1.4772	+	0.952046	+		cytosol [GO:0005829];endoplasmic reticulum [GO:0005783];plasma membrane [GO:0005886]	aminopeptidase activity [GO:0004177]	4	4	4	10.3	10.3	10.3	39.443	0.58898	0.692852	1.25059	1.56128	0.0103866	2.89646	1.15746	0.0318339	2.20534	3.47155	0	7.2973	1.53335	0.00920381	2.8473	NaN	16.7268	NaN	17.4554	16.5095	16.6691	16.7704	16.8667	18.2787	17.8172	17.9647
Q9M0B6;O81312;Q9LPC1;Q9STI6;O22141	Q9M0B6	UDP-glucuronate 4-epimerase 1	GAE1	At1g02000;At2g45310;At4g00110;At4g12250;At4g30440	UDP-glucuronate 4-epimerase 1	2.56078	+	0		2.82472	+	0		carbohydrate metabolic process [GO:0005975];cellular response to hypoxia [GO:0071456];defense response to fungus [GO:0050832];defense response to Gram-negative bacterium [GO:0050829];galacturonate biosynthetic process [GO:0033481]	endosome [GO:0005768];Golgi apparatus [GO:0005794];Golgi cisterna membrane [GO:0032580];Golgi medial cisterna [GO:0005797];Golgi trans cisterna [GO:0000138];integral component of membrane [GO:0016021];membrane [GO:0016020];trans-Golgi network [GO:0005802]	UDP-glucuronate 4-epimerase activity [GO:0050378]	3	2	2	10.5	8.2	8.2	4.4463	NaN	1	NaN	2.72746	0.00145455	5.27566	NaN	1	NaN	2.76171	0.000517056	5.35827	NaN	1	NaN	NaN	NaN	NaN	NaN	NaN	NaN	NaN	NaN	NaN	17.7889	17.2924
P42763	P42763	Dehydrin ERD14	ERD14	At1g76180	Dehydrin ERD14	2.55655	+	1.04408		2.04707	+	0.534602		cold acclimation [GO:0009631];protein stabilization [GO:0050821];regulation of membrane permeability [GO:0090559];response to abscisic acid [GO:0009737];response to cold [GO:0009409];response to desiccation [GO:0009269];response to water deprivation [GO:0009414]	chloroplast [GO:0009507];cytosol [GO:0005829];extrinsic component of membrane [GO:0019898];membrane [GO:0016020];mitochondrion [GO:0005739];plasma membrane [GO:0005886]	calcium ion binding [GO:0005509];mRNA binding [GO:0003729];phosphatidylcholine binding [GO:0031210];phosphatidylserine binding [GO:0001786]	8	8	8	48.6	48.6	48.6	290.96	0.685327	0.64237	1.41654	2.36652	0.00173272	4.45628	0.702059	0.117066	1.44501	1.93281	0.0041284	3.57786	0.312838	0.331063	0.741145	17.7554	18.3792	17.4753	17.1785	17.8618	18.9448	17.8996	18.12	20.9258	19.2227	19.5431
Q9FNC4;Q9ZWC4	Q9FNC4			At1g04040;At5g44020 At5g44020/MRH10.13	HAD superfamily, subfamily IIIB acid phosphatase	2.5301	+	3.17722	+	1.59341		2.24052	+		cell wall [GO:0005618];extracellular region [GO:0005576];plant-type cell wall [GO:0009505];plasmodesma [GO:0009506];plastid [GO:0009536];vacuolar membrane [GO:0005774];vacuole [GO:0005773]	acid phosphatase activity [GO:0003993];nutrient reservoir activity [GO:0045735]	8	8	8	32.4	32.4	32.4	215.31	1.13417	0.407648	2.16642	1.5387	0.0111884	2.85669	3.18314	0.000198704	6.45345	0.848849	0.08223	1.69183	2.05467	0.00254378	3.81449	17.0885	17.601	16.7273	16.7382	17.0963	18.3557	17.6352	18.8146	19.8341	17.0999	20.2751
Q8RXD5	Q8RXD5		KTI1	At1g73260	Kunitz trypsin inhibitor 4	2.51679	+	2.9193	+	2.13284	+	2.53535	+	defense response to bacterium [GO:0042742];programmed cell death [GO:0012501];response to hydrogen peroxide [GO:0042542];response to insect [GO:0009625];response to molecule of bacterial origin [GO:0002237];response to molecule of fungal origin [GO:0002238];response to nematode [GO:0009624];response to salicylic acid [GO:0009751];response to wounding [GO:0009611]	endoplasmic reticulum [GO:0005783];mitochondrion [GO:0005739];secretory vesicle [GO:0099503]	cysteine-type endopeptidase inhibitor activity [GO:0004869];endopeptidase inhibitor activity [GO:0004866];serine-type endopeptidase inhibitor activity [GO:0004867]	1	1	1	10.7	10.7	10.7	2.9033	NaN	1	NaN	2.29258	0.00215882	4.29903	3.56873	0.000142077	7.60109	1.7847	0.00637801	3.29954	2.76802	0.000357616	5.37357	NaN	NaN	NaN	NaN	NaN	NaN	NaN	NaN	17.0624	17.6379	16.7502
Q8VYP0	Q8VYP0	Protein SCO1 homolog 1, mitochondrial	HCC1	At3g08950	Protein SCO1 homolog 1, mitochondrial	2.49999	+	0		2.25567	+	0		embryo development ending in seed dormancy [GO:0009793];mitochondrial cytochrome c oxidase assembly [GO:0033617]	integral component of membrane [GO:0016021];mitochondrial inner membrane [GO:0005743];mitochondrion [GO:0005739]	copper ion binding [GO:0005507]	1	1	1	3.6	3.6	3.6	2.4658	NaN	1	NaN	2.69502	0.00141959	5.19823	NaN	1	NaN	2.4141	0.0013313	4.55927	NaN	1	NaN	NaN	NaN	NaN	NaN	NaN	NaN	NaN	NaN	NaN	17.3617	16.8039
Q9LSG3	Q9LSG3	Galacturonosyltransferase 8	GAUT8	At3g25140	Galacturonosyltransferase 8	2.47362	+	2.66846	+	2.62485	+	2.81969	+	cell adhesion [GO:0007155];homogalacturonan biosynthetic process [GO:0010289];pectin biosynthetic process [GO:0045489]	endosome [GO:0005768];Golgi apparatus [GO:0005794];Golgi membrane [GO:0000139];Golgi trans cisterna [GO:0000138];integral component of membrane [GO:0016021];mitochondrion [GO:0005739];trans-Golgi network [GO:0005802]	polygalacturonate 4-alpha-galacturonosyltransferase activity [GO:0047262];transferase activity, transferring glycosyl groups [GO:0016757]	3	3	1	6.6	6.6	2.9	8.8287	NaN	1	NaN	1.79751	0.00542222	3.32324	2.53571	0.000518854	4.82919	1.95432	0.004115	3.6191	2.76013	0.00035468	5.35444	NaN	NaN	NaN	NaN	NaN	NaN	NaN	NaN	NaN	17.7	17.434
Q9SMN1	Q9SMN1	Gamma carbonic anhydrase-like 2, mitochondrial	GAMMACAL2	At3g48680	Gamma carbonic anhydrase-like 2, mitochondrial	2.47331	+	2.06398	+	2.97018	+	2.56085	+	photorespiration [GO:0009853];response to abscisic acid [GO:0009737];response to salt stress [GO:0009651];vegetative to reproductive phase transition of meristem [GO:0010228]	cytosol [GO:0005829];mitochondrial membrane [GO:0031966];mitochondrial respiratory chain complex I [GO:0005747];mitochondrion [GO:0005739];respiratory chain complex I [GO:0045271];vacuolar membrane [GO:0005774]	metal ion binding [GO:0046872]	4	1	1	19.1	5.1	5.1	5.1096	NaN	1	NaN	3.71456	0	8.07683	2.63109	0.000443038	5.04795	4.41652	0	10.7484	3.24137	0.000223602	6.61719	NaN	NaN	NaN	NaN	NaN	NaN	NaN	NaN	NaN	16.9773	16.566
Q9SKM7	Q9SKM7		At2g28430	At2g28430	At2g28430/T1B3.5	2.47295	+	0		1.74943	+	0			plastid [GO:0009536]		2	2	2	32.9	32.9	32.9	3.9638	NaN	1	NaN	2.33293	0.00212855	4.38443	NaN	1	NaN	1.82105	0.00581352	3.36696	NaN	1	NaN	NaN	NaN	NaN	NaN	NaN	NaN	NaN	NaN	17.1656	NaN	16.9877
Q9FMV1	Q9FMV1	Gamma carbonic anhydrase-like 1, mitochondrial	GAMMACAL1	At5g63510	Gamma carbonic anhydrase-like 1, mitochondrial	2.43711	+	0		2.23614	+	0			mitochondrial membrane [GO:0031966]	metal ion binding [GO:0046872]	4	4	1	19.4	19.4	5.2	24.973	NaN	1	NaN	3.77557	0	8.28324	NaN	1	NaN	2.23412	0.00214867	4.17702	NaN	1	NaN	NaN	NaN	NaN	NaN	NaN	NaN	NaN	NaN	16.6966	NaN	16.5952
Q38946	Q38946	Glutamate dehydrogenase 2	GDH2	At5g07440	Glutamate dehydrogenase 2	2.4134	+	2.18283	+	4.24649	+	4.01592	+	glutamate catabolic process [GO:0006538];response to cadmium ion [GO:0046686]	mitochondrion [GO:0005739];plasma membrane [GO:0005886];vacuolar membrane [GO:0005774]	ATP binding [GO:0005524];cobalt ion binding [GO:0050897];copper ion binding [GO:0005507];glutamate dehydrogenase (NAD+) activity [GO:0004352];glutamate dehydrogenase (NADP+) activity [GO:0004354];glutamate dehydrogenase [NAD(P)+] activity [GO:0004353];zinc ion binding [GO:0008270]	11	11	9	30.4	30.4	25.8	37.992	1.26738	0.352933	-2.38997	2.81983	0.00118164	5.50051	2.53703	0.000519637	4.83216	3.07792	0.00014561	6.16558	2.92356	0.000284698	5.76109	17.3454	16.2582	16.4125	15.4357	NaN	NaN	16.4782	NaN	19.2511	18.3257	18.9106
Q9FF75	Q9FF75	Protein SAD1/UNC-84 domain protein 1	SUN1	At5g04990	SUN domain-containing protein 1	2.4095	+	0		2.3452	+	0		meiotic attachment of telomere to nuclear envelope [GO:0070197];nuclear envelope organization [GO:0006998];nucleus organization [GO:0006997];protein heterooligomerization [GO:0051291];protein homooligomerization [GO:0051260];protein localization to nuclear envelope [GO:0090435];regulation of establishment or maintenance of cell polarity regulating cell shape [GO:2000769]	cytoskeleton [GO:0005856];endoplasmic reticulum [GO:0005783];endoplasmic reticulum membrane [GO:0005789];integral component of membrane [GO:0016021];nuclear envelope [GO:0005635];nuclear inner membrane [GO:0005637];phragmoplast [GO:0009524]	protein self-association [GO:0043621];protein-membrane adaptor activity [GO:0043495]	1	1	1	3.6	3.6	3.6	3.901	NaN	1	NaN	2.39105	0.00167341	4.50919	NaN	1	NaN	2.34452	0.00167401	4.40914	NaN	1	NaN	NaN	NaN	NaN	NaN	NaN	NaN	NaN	NaN	17.2999	17.2933	16.0844
Q9SMQ6	Q9SMQ6	Ras-related protein RABA4b	RABA4B	At4g39990	Ras-related protein RABA4b	2.37944	+	0		2.26358	+	0		cell wall biogenesis [GO:0042546];endocytic recycling [GO:0032456];protein transport [GO:0015031]	early endosome membrane [GO:0031901];endosome [GO:0005768];Golgi apparatus [GO:0005794];plasma membrane [GO:0005886];root hair tip [GO:0035619];trans-Golgi network membrane [GO:0032588]	GTP binding [GO:0005525];GTPase activity [GO:0003924];kinase binding [GO:0019900]	5	5	3	23.2	23.2	13.8	12.985	NaN	1	NaN	3.02392	0.000684685	6.02173	NaN	1	NaN	2.51666	0.00114286	4.78626	NaN	1	NaN	NaN	NaN	NaN	NaN	NaN	NaN	NaN	NaN	NaN	16.9728	17.1913
Q9FL16	Q9FL16	Peroxidase 63	PER63	At5g40150	Peroxidase 63	2.37211	+	0		2.63499	+	0		hydrogen peroxide catabolic process [GO:0042744];response to oxidative stress [GO:0006979]	extracellular region [GO:0005576]	heme binding [GO:0020037];metal ion binding [GO:0046872];peroxidase activity [GO:0004601]	1	1	1	5.5	5.5	5.5	6.55	NaN	1	NaN	3.76717	0	8.25455	NaN	1	NaN	2.48594	0.00131833	4.71754	NaN	1	NaN	NaN	NaN	NaN	NaN	NaN	NaN	NaN	NaN	16.8654	16.2892	16.8899
Q8W4S4	Q8W4S4	V-type proton ATPase subunit a3	VHA-a3	At4g39080	V-type proton ATPase subunit a3	2.34203	+	1.6301	+	2.32621	+	1.61428	+	ATP synthesis coupled proton transport [GO:0015986];sequestering of zinc ion [GO:0032119];vacuolar acidification [GO:0007035];vacuolar proton-transporting V-type ATPase complex assembly [GO:0070072];vacuolar sequestering [GO:0043181]	chloroplast [GO:0009507];chloroplast envelope [GO:0009941];Golgi apparatus [GO:0005794];integral component of membrane [GO:0016021];plant-type vacuole [GO:0000325];plant-type vacuole membrane [GO:0009705];plasma membrane [GO:0005886];vacuolar membrane [GO:0005774];vacuolar proton-transporting V-type ATPase complex [GO:0016471];vacuolar proton-transporting V-type ATPase, V0 domain [GO:0000220];vac…	ATPase binding [GO:0051117];nutrient reservoir activity [GO:0045735];proton-transporting ATPase activity, rotational mechanism [GO:0046961];pyrophosphate hydrolysis-driven proton transmembrane transporter activity [GO:0009678]	13	13	9	22.2	22.2	16	323.31	0.0332837	0.981105	0.0965545	5.1296	0	14.2658	1.59421	0.00876476	2.95473	5.99175	0	19.9836	1.61554	0.00761961	2.99269	17.5566	17.7617	17.4714	17.0841	17.5213	17.6712	17.4704	17.2741	19.648	19.8391	20.0286
Q9XEE2	Q9XEE2	Annexin D2	ANN2	At5g65020	Annexin D2	2.33232		2.90281	+	1.35808		1.92857	+	phloem sucrose unloading [GO:0110128];polysaccharide transport [GO:0015774];primary root development [GO:0080022];response to cold [GO:0009409];response to heat [GO:0009408];response to salt stress [GO:0009651];response to water deprivation [GO:0009414]	cytoplasm [GO:0005737];cytosol [GO:0005829];membrane [GO:0016020];nucleus [GO:0005634];plastid [GO:0009536];thylakoid [GO:0009579]	calcium ion binding [GO:0005509];calcium-dependent phospholipid binding [GO:0005544]	11	11	11	46.1	46.1	46.1	70.118	0.350915	0.824849	0.815878	0.999672	0.0538622	1.94263	1.17612	0.0302017	2.23655	0.998386	0.0546393	1.9405	1.18578	0.0258664	2.25274	17.5025	NaN	17.5889	17.1083	15.8776	17.4036	17.9499	17.9243	19.1105	17.1806	19.4349
Q9M386	Q9M386		F24B22.160	At3g54200	Late embryogenesis abundant (LEA) hydroxyproline-rich glycoprotein family	2.32777	+	2.33011	+	2.00458	+	2.00692	+		anchored component of plasma membrane [GO:0046658];cytosol [GO:0005829];integral component of membrane [GO:0016021];plasma membrane [GO:0005886];plasmodesma [GO:0009506]		2	2	2	9.8	9.8	9.8	5.8131	NaN	1	NaN	2.02096	0.00321466	3.7483	2.62684	0.000440945	5.03808	1.82814	0.00571563	3.38017	2.49207	0.00109456	4.7312	NaN	NaN	NaN	NaN	NaN	NaN	NaN	NaN	NaN	17.5994	17.0218
Q84WT8	Q84WT8	Cysteine proteinase inhibitor 4	CYS4	At4g16500	Cysteine proteinase inhibitor 4	2.31559	+	2.56088	+	2.02523	+	2.27053	+	defense response [GO:0006952]	cell wall [GO:0005618];cytosol [GO:0005829];extracellular region [GO:0005576];plasmodesma [GO:0009506];secretory vesicle [GO:0099503];vacuole [GO:0005773]	cysteine-type endopeptidase inhibitor activity [GO:0004869]	3	3	3	29.1	29.1	29.1	30.358	0.121212	0.937184	0.324655	1.85919	0.00448309	3.43831	2.72152	0.000239601	5.26144	1.07094	0.0446998	2.06107	1.40464	0.0136209	2.62376	15.4549	17.1886	16.2785	16.8529	17.0923	NaN	17.85	17.642	17.8137	17.9829	20.2268
Q9LVU1	Q9LVU1	Vesicle-associated protein 2-1;Vesicle-associated protein 2-1, N-terminally processed	PVA21	At5g47180	Vesicle-associated protein 2-1	2.31091	+	2.72375	+	2.45857	+	2.87141	+	endoplasmic reticulum membrane organization [GO:0090158];endoplasmic reticulum-plasma membrane tethering [GO:0061817]	endoplasmic reticulum [GO:0005783];endoplasmic reticulum membrane [GO:0005789];integral component of membrane [GO:0016021];plasma membrane [GO:0005886];plastid [GO:0009536]		2	2	2	17.7	17.7	17.7	7.1964	NaN	1	NaN	3.47869	0.000161383	7.31928	3.32086	0.000122642	6.84602	4.14596	0	9.63773	3.7407	0	8.16473	NaN	NaN	NaN	NaN	NaN	NaN	NaN	NaN	NaN	16.8611	15.8008
Q9SBJ1	Q9SBJ1	[Pyruvate dehydrogenase (acetyl-transferring)] kinase, mitochondrial	PDK	At3g06483	[Pyruvate dehydrogenase (acetyl-transferring)] kinase, mitochondrial	2.30551	+	1.81926	+	2.60881	+	2.12256	+	protein autophosphorylation [GO:0046777];protein phosphorylation [GO:0006468];regulation of glucose metabolic process [GO:0010906]	cytosol [GO:0005829];mitochondrion [GO:0005739]	ATP binding [GO:0005524];histidine phosphotransfer kinase activity [GO:0009927];protein homodimerization activity [GO:0042803];pyruvate dehydrogenase (acetyl-transferring) kinase activity [GO:0004740]	1	1	1	3.6	3.6	3.6	3.1723	NaN	1	NaN	4.26888	0	10.1288	2.66906	0.000453074	5.13684	3.68627	0	7.98262	2.60914	0.000615854	4.99704	NaN	NaN	NaN	NaN	NaN	NaN	NaN	NaN	17.1247	16.7237	16.5859
Q9C7V7	Q9C7V7		F15H21.4	At1g64330	At1g64330	2.26616	+	2.54056	+	2.50187	+	2.77627	+		nucleus [GO:0005634];vacuolar membrane [GO:0005774];vacuole [GO:0005773]	actin binding [GO:0003779]	9	8	8	18	16.4	16.4	50.086	0.597941	0.692812	-1.26619	2.30669	0.0021034	4.32877	2.0623	0.00205854	3.82956	2.55743	0.000846281	4.87844	2.26368	0.00167908	4.23845	16.051	15.792	15.3211	15.6972	15.7662	15.2969	15.5294	15.3259	18.2236	18.8856	16.5477
Q9LKA9;Q8L7M1	Q9LKA9;Q8L7M1	Probable beta-1,3-galactosyltransferase 13;Probable beta-1,3-galactosyltransferase 14	B3GALT13;B3GALT14	At1g53290;At3g14960	Probable beta-1,3-galactosyltransferase 13;Probable beta-1,3-galactosyltransferase 14	2.26031	+	0		2.00359	+	0		protein glycosylation [GO:0006486]	Golgi apparatus [GO:0005794];Golgi membrane [GO:0000139];integral component of membrane [GO:0016021]	transferase activity, transferring hexosyl groups [GO:0016758]	2	2	2	5.5	5.5	5.5	2.4736	NaN	1	NaN	2.11817	0.00280759	3.94077	NaN	1	NaN	1.76574	0.0064678	3.2646	NaN	1	NaN	NaN	NaN	NaN	NaN	NaN	NaN	NaN	NaN	16.5477	NaN	16.0887
X5JA13;X5JB51	X5JA13;X5JB51		AT5G12370;SEC10b	At5g12365;At5g12370	Exocyst complex component SEC10a;Exocyst complex component SEC10b	2.25603	+	0		2.262	+	0		acceptance of pollen [GO:0060321];exocytosis [GO:0006887];Golgi to plasma membrane transport [GO:0006893]	cytosol [GO:0005829];exocyst [GO:0000145];extracellular exosome [GO:0070062];membrane [GO:0016020];plasma membrane [GO:0005886];plasmodesma [GO:0009506]		4	4	4	6.7	6.7	6.7	8.4101	NaN	1	NaN	3.72336	0	8.10633	NaN	1	NaN	4.50442	0	11.1336	NaN	1	NaN	NaN	NaN	NaN	NaN	NaN	NaN	NaN	NaN	16.2497	16.4543	15.571
Q9ZSJ7	Q9ZSJ7		PMP	At3g24160	AT3g24160/MUJ8_16	2.25588	+	0		2.2745	+	0			endomembrane system [GO:0012505];endoplasmic reticulum [GO:0005783];Golgi apparatus [GO:0005794];Golgi cis cisterna [GO:0000137];integral component of membrane [GO:0016021];vacuolar membrane [GO:0005774]		1	1	1	4.1	4.1	4.1	10.365	NaN	1	NaN	2.34944	0.00188771	4.41966	NaN	1	NaN	2.49829	0.00132045	4.74508	NaN	1	NaN	NaN	NaN	NaN	NaN	NaN	NaN	NaN	NaN	15.9751	NaN	16.6641
Q9FFH6	Q9FFH6	Fasciclin-like arabinogalactan protein 13	FLA13	At5g44130	Fasciclin-like arabinogalactan protein 13	2.22879	+	-1.16193		1.99359	+	-1.39712		plant-type secondary cell wall biogenesis [GO:0009834]	anchored component of membrane [GO:0031225];anchored component of plasma membrane [GO:0046658];Golgi apparatus [GO:0005794];plant-type cell wall [GO:0009505];plasma membrane [GO:0005886];plasmodesma [GO:0009506];plastid [GO:0009536]		5	5	5	27.1	27.1	27.1	323.31	0.400153	0.792155	0.909871	1.63816	0.00863043	3.03311	0.510201	0.200436	-1.11153	1.4873	0.0125	2.76677	0.646092	0.127	-1.34941	18.186	18.993	19.074	18.5104	18.7318	18.6033	19.1642	19.2048	19.4517	20.6637	22.8417
Q9T0P4	Q9T0P4	Ferredoxin-dependent glutamate synthase 2, chloroplastic	GLU2	At2g41220	Ferredoxin-dependent glutamate synthase 2, chloroplastic	2.22123	+	2.01425	+	2.08947	+	1.88249	+	ammonia assimilation cycle [GO:0019676];glutamate biosynthetic process [GO:0006537];L-glutamate biosynthetic process [GO:0097054]	chloroplast [GO:0009507];chloroplast envelope [GO:0009941];chloroplast stroma [GO:0009570];plastid [GO:0009536]	3 iron, 4 sulfur cluster binding [GO:0051538];glutamate synthase (ferredoxin) activity [GO:0016041];glutamate synthase (NADH) activity [GO:0016040];glutamate synthase activity [GO:0015930];metal ion binding [GO:0046872];oxidoreductase activity [GO:0016491]	11	4	4	8	3.7	3.7	8.6271	NaN	1	NaN	1.88904	0.00420613	3.4946	2.58464	0.000532508	4.94061	1.94615	0.0041592	3.60341	3.01565	0.000299065	5.99993	NaN	NaN	NaN	NaN	NaN	NaN	NaN	NaN	NaN	16.9907	17.4066
P31414	P31414	Pyrophosphate-energized vacuolar membrane proton pump 1	AVP1	At1g15690	Pyrophosphate-energized vacuolar membrane proton pump 1	2.21112	+	0.498563		2.34943	+	0.636875		auxin polar transport [GO:0009926];cell wall pectin metabolic process [GO:0052546];establishment or maintenance of transmembrane electrochemical gradient [GO:0010248];leaf development [GO:0048366];regulation of starch metabolic process [GO:2000904];response to salt stress [GO:0009651];response to water deprivation [GO:0009414];sucrose metabolic process [GO:0005985]	chloroplast [GO:0009507];chloroplast envelope [GO:0009941];endosome membrane [GO:0010008];extracellular region [GO:0005576];Golgi apparatus [GO:0005794];integral component of membrane [GO:0016021];mitochondrion [GO:0005739];plant-type vacuole [GO:0000325];plant-type vacuole membrane [GO:0009705];plasma membrane [GO:0005886];vacuolar membrane [GO:0005774];vacuole [GO:0005773]	inorganic diphosphatase activity [GO:0004427];metal ion binding [GO:0046872];mRNA binding [GO:0003729];pyrophosphate hydrolysis-driven proton transmembrane transporter activity [GO:0009678]	12	12	12	16.5	16.5	16.5	148.21	0.278295	0.865552	-0.67154	3.08735	0.000715294	6.19096	0.153638	0.576279	0.401388	3.01318	0.000273859	5.9934	0.201155	0.466384	0.508457	18.5507	18.928	18.627	18.8579	19.0326	18.7802	18.2275	18.3702	21.1438	20.1876	20.6693
Q8W4E6	Q8W4E6		At5g25265	At5g25265	Hydroxyproline O-arabinosyltransferase 1	2.20774	+	0		2.12862	+	0			cis-Golgi network [GO:0005801];endosome [GO:0005768];Golgi apparatus [GO:0005794];Golgi medial cisterna [GO:0005797];integral component of membrane [GO:0016021];plasma membrane [GO:0005886];plastid [GO:0009536];trans-Golgi network [GO:0005802];vacuolar membrane [GO:0005774]	hydroxyproline O-arabinosyltransferase activity [GO:1990585];hydroxyproline O-arbinofuranose transferase activity [GO:0102562]	2	2	2	9.3	9.3	9.3	9.4017	NaN	1	NaN	1.83801	0.00479715	3.39861	NaN	1	NaN	1.8772	0.00502994	3.47222	NaN	1	NaN	NaN	NaN	NaN	NaN	NaN	NaN	NaN	NaN	NaN	17.9008	16.8843
Q9C6B3	Q9C6B3	Gamma carbonic anhydrase 2, mitochondrial	GAMMACA2	At1g47260	Gamma carbonic anhydrase 2, mitochondrial	2.20285	+	0.557677		2.26297	+	0.6178		anther dehiscence [GO:0009901];photorespiration [GO:0009853];protein homotrimerization [GO:0070207];regulation of reactive oxygen species metabolic process [GO:2000377]	mitochondrial membrane [GO:0031966];mitochondrial respiratory chain complex I [GO:0005747];mitochondrion [GO:0005739];nucleus [GO:0005634];respiratory chain complex I [GO:0045271]	carbonate dehydratase activity [GO:0004089];identical protein binding [GO:0042802];metal ion binding [GO:0046872]	9	9	7	46.4	46.4	38.8	68.492	0.130622	0.937673	-0.347264	2.44934	0.00164516	4.63648	0.346681	0.318791	0.807662	2.52426	0.00114845	4.80336	0.394015	0.260938	0.898299	17.2576	17.0674	17.2409	16.6983	17.0594	16.8075	17.307	16.8499	19.648	18.3043	18.7678
Q9LMU2	Q9LMU2		F2H15.9	At1g17860	Kunitz trypsin inhibitor 5	2.18069	+	2.13487	+	-0.232405		-0.278224	+	defense response [GO:0006952];negative regulation of peptidase activity [GO:0010466];response to insect [GO:0009625]	apoplast [GO:0048046];cell wall [GO:0005618];endoplasmic reticulum [GO:0005783];secretory vesicle [GO:0099503]	cysteine-type endopeptidase inhibitor activity [GO:0004869];peptidase inhibitor activity [GO:0030414];serine-type endopeptidase inhibitor activity [GO:0004867]	4	4	4	29.1	29.1	29.1	11.846	1.75393	0.208063	3.24291	1.3811	0.0184016	2.58335	1.53352	0.0103523	2.8476	0.229153	0.47249	-0.569018	1.14095	0.0301184	-2.17775	NaN	17.1355	NaN	NaN	17.4108	17.5005	17.3786	17.1996	17.6757	15.9911	17.1646
O80480	O80480	Importin subunit alpha-4	IMPA4	At1g09270	Importin subunit alpha-4	2.17528	+	0		1.91725	+	0		host response to induction by symbiont of tumor, nodule or growth in host [GO:0080034];NLS-bearing protein import into nucleus [GO:0006607];symbiont intracellular protein transport in host [GO:0030581]	cytosol [GO:0005829];host cell [GO:0043657];nuclear envelope [GO:0005635];nucleus [GO:0005634]	nuclear import signal receptor activity [GO:0061608];nuclear localization sequence binding [GO:0008139]	1	1	1	2.4	2.4	2.4	2.6375	NaN	1	NaN	2.69813	0.00142222	5.20563	NaN	1	NaN	3.6232	0	7.77595	NaN	1	NaN	NaN	NaN	NaN	NaN	NaN	NaN	NaN	NaN	NaN	16.3736	16.3232
Q93XZ7	Q93XZ7		K16E1.4	At5g42570	Endoplasmic reticulum transmembrane protein	2.16635	+	2.87339	+	2.33527	+	3.0423	+	endoplasmic reticulum to Golgi vesicle-mediated transport [GO:0006888];intracellular protein transport [GO:0006886];protein localization to endoplasmic reticulum exit site [GO:0070973]	endoplasmic reticulum [GO:0005783];endoplasmic reticulum membrane [GO:0005789];integral component of membrane [GO:0016021];plasmodesma [GO:0009506];plastid [GO:0009536];vacuolar membrane [GO:0005774]		5	5	5	25.7	25.7	25.7	32.604	0.692804	0.636512	-1.42927	1.22465	0.0291897	2.31797	6.35237	0	22.9861	1.33083	0.020299	2.49753	6.43397	0	23.7246	16.4585	16.2569	16.1102	16.1214	15.9253	16.0378	16.3163	15.992	15.6252	19.3498	19.0814
Q940G5	Q940G5		F14M19.180	At4g25900	Glucose-6-phosphate 1-epimerase	2.16461	+	2.80818	+	1.86754	+	2.51111	+	carbohydrate metabolic process [GO:0005975]	cell wall [GO:0005618];cytoplasm [GO:0005737];cytosol [GO:0005829];plasma membrane [GO:0005886];secretory vesicle [GO:0099503]	carbohydrate binding [GO:0030246];glucose-6-phosphate 1-epimerase activity [GO:0047938]	9	9	9	36.2	36.2	36.2	32.224	0.462785	0.763456	1.02587	1.30961	0.0237863	2.46147	4.37543	0	10.5726	1.12529	0.0383718	2.15161	4.51152	0	11.1652	16.7373	16.7811	15.9412	16.0022	16.2767	16.7328	17.1201	16.5205	16.1049	18.6437	19.4722
Q8LBH2;P94017	Q8LBH2;P94017	Putative clathrin assembly protein At2g01600;Putative clathrin assembly protein At1g14910		At1g14910;At2g01600	Putative clathrin assembly protein At2g01600;Putative clathrin assembly protein At1g14910	2.14001	+	0		1.73657	+	0		clathrin coat assembly [GO:0048268];clathrin-dependent endocytosis [GO:0072583];vesicle budding from membrane [GO:0006900]	clathrin-coated pit [GO:0005905];clathrin-coated vesicle [GO:0030136];extracellular region [GO:0005576];Golgi apparatus [GO:0005794];mitochondrion [GO:0005739];plasma membrane [GO:0005886]	1-phosphatidylinositol binding [GO:0005545];clathrin binding [GO:0030276];clathrin heavy chain binding [GO:0032050];phosphatidylinositol-4,5-bisphosphate binding [GO:0005546];SNARE binding [GO:0000149]	2	2	2	4.9	4.9	4.9	3.4004	NaN	1	NaN	2.39899	0.00168388	4.52641	NaN	1	NaN	2.13869	0.00255285	3.98204	NaN	1	NaN	NaN	NaN	NaN	NaN	NaN	NaN	NaN	NaN	16.3501	16.5035	NaN
Q9FJN8;Q9FE79;Q9LH50	Q9FJN8;Q9FE79	Ras-related protein RABA4a;Ras-related protein RABA4c	RABA4A;RABA4C	At3g12160;At5g47960;At5g65270	Ras-related protein RABA4a;Ras-related protein RABA4c	2.12851	+	2.38234	+	1.8148	+	2.06862	+	cell wall biogenesis [GO:0042546];pollen tube development [GO:0048868];pollen tube growth [GO:0009860];protein transport [GO:0015031];regulation of pollen tube growth [GO:0080092]	apical part of cell [GO:0045177];cytoplasmic vesicle membrane [GO:0030659];cytosol [GO:0005829];endosome [GO:0005768];exocytic vesicle [GO:0070382];Golgi apparatus [GO:0005794];plasma membrane [GO:0005886];plastid [GO:0009536];pollen tube tip [GO:0090404]	GTP binding [GO:0005525];GTPase activity [GO:0003924];kinase binding [GO:0019900]	4	2	2	24.3	15	15	11.137	NaN	1	NaN	2.33299	0.00213174	4.38455	3.00897	0.000180747	5.98235	1.90514	0.00460943	3.52511	2.51007	0.00110885	4.77147	NaN	NaN	NaN	NaN	NaN	NaN	NaN	NaN	NaN	17.6183	17.1689
Q9FM97;O65595;Q9LU95;Q9SQQ7;Q9M057	Q9FM97;O65595	Pyruvate kinase;Probable pyruvate kinase, cytosolic isozyme		At3g04050;At3g25960;At3g55650;At4g26390;At5g56350 At5g56350/MCD7.8	Pyruvate kinase;Probable pyruvate kinase, cytosolic isozyme	2.11036	+	2.09341	+	3.46851	+	3.45156	+	glycolytic process [GO:0006096]	cytoplasm [GO:0005737];cytosol [GO:0005829];mitochondrion [GO:0005739];plastid [GO:0009536]	ATP binding [GO:0005524];kinase activity [GO:0016301];magnesium ion binding [GO:0000287];potassium ion binding [GO:0030955];pyruvate kinase activity [GO:0004743]	5	4	4	11.6	9.4	9.4	13.213	NaN	1	NaN	1.43397	0.01592	2.67429	1.3724	0.0167173	2.56847	4.11183	0	9.50523	3.76799	0	8.25733	17.3181	NaN	NaN	16.1997	NaN	NaN	NaN	NaN	18.17	17.7759	17.3231
Q9XFM6	Q9XFM6	Membrane steroid-binding protein 1	MSBP1	At5g52240	Membrane steroid-binding protein 1	2.08413	+	1.82756	+	1.66467	+	1.4081	+	negative regulation of cell growth [GO:0030308];regulation of lignin biosynthetic process [GO:1901141]	endomembrane system [GO:0012505];endoplasmic reticulum [GO:0005783];endosome membrane [GO:0010008];Golgi apparatus [GO:0005794];integral component of membrane [GO:0016021];membrane [GO:0016020];plasma membrane [GO:0005886];plastid [GO:0009536]	steroid binding [GO:0005496]	3	2	2	31.8	25	25	64.639	0.3314	0.828625	0.777819	1.93907	0.00366667	3.58983	1.60242	0.00847437	2.96932	3.51103	0	7.41947	2.45084	0.00114286	4.63979	16.4818	16.2861	16.6583	NaN	16.3052	16.2665	16.4478	16.4321	18.5094	18.131	18.0224
O65660	O65660		At4g39730	At4g39730	PLAT domain-containing protein 1	2.07182		1.79518		0.615743	+	0.339101		regulation of growth [GO:0040008];response to cold [GO:0009409];response to salt stress [GO:0009651];response to water deprivation [GO:0009414]	chloroplast thylakoid membrane [GO:0009535];endoplasmic reticulum [GO:0005783];plasma membrane [GO:0005886];plastoglobule [GO:0010287];secretory vesicle [GO:0099503];thylakoid [GO:0009579];vacuolar membrane [GO:0005774];vacuole [GO:0005773]	catalase activity [GO:0004096];heme binding [GO:0020037]	4	4	3	24.9	24.9	19.3	80.99	0.428373	0.781064	0.962582	0.662465	0.14624	1.37749	0.55412	0.177252	1.18949	1.18717	0.0314642	2.25507	0.520581	0.180742	1.13006	19.7078	NaN	19.3063	19.3481	19.7732	19.0233	19.8361	19.035	19.8492	19.7221	20.4196
Q9LQ55	Q9LQ55	Dynamin-2B	DRP2B	At1g59610	Dynamin-2B	2.06613	+	1.89737	+	2.51205	+	2.34328	+	clathrin-dependent endocytosis [GO:0072583];mitochondrial fission [GO:0000266];regulation of establishment of cell polarity [GO:2000114];response to abscisic acid [GO:0009737];root hair initiation [GO:0048766]	cell plate [GO:0009504];clathrin-coated endocytic vesicle [GO:0045334];cytoplasm [GO:0005737];cytosol [GO:0005829];membrane [GO:0016020];microtubule [GO:0005874];nucleus [GO:0005634];plasma membrane [GO:0005886];plasmodesma [GO:0009506];vacuole [GO:0005773]	clathrin binding [GO:0030276];GTP binding [GO:0005525];GTPase activity [GO:0003924];microtubule binding [GO:0008017]	17	17	8	25.4	25.4	12.6	82.67	1.42977	0.292402	-2.66703	4.25031	0	10.0532	5.13598	0	14.3016	4.34043	0	10.4249	4.85826	0	12.8167	15.8023	15.432	15.6705	15.5796	15.5459	14.8222	15.1499	15.1827	18.1826	17.4663	17.7761
Q9SVA6	Q9SVA6	Developmentally-regulated G-protein 3	DRG3	At4g39520	Developmentally-regulated G-protein 3	2.04866	+	1.86259	+	2.06946	+	1.88339	+	cytoplasmic translation [GO:0002181]	cytoplasm [GO:0005737];cytosol [GO:0005829]	GDP binding [GO:0019003];GTP binding [GO:0005525];GTPase activity [GO:0003924]	3	3	3	11.1	11.1	11.1	8.252	NaN	1	NaN	3.10339	0.000725537	6.23431	2.34735	0.00127731	4.41519	3.03399	0.000277311	6.04835	2.31895	0.00153113	4.35473	NaN	NaN	NaN	NaN	NaN	NaN	NaN	NaN	16.1599	17.2001	16.5451
Q9LJR2;Q9LNN3	Q9LJR2	Lectin-like protein LEC	LEC	At1g53080;At3g15356	Lectin-like protein LEC	2.04762	+	1.34531		1.56396	+	0.861649		cellular response to chitin [GO:0071323];cellular response to ethylene stimulus [GO:0071369];cellular response to jasmonic acid stimulus [GO:0071395];defense response to fungus [GO:0050832];ethylene-activated signaling pathway [GO:0009873];response to wounding [GO:0009611]	apoplast [GO:0048046];cell wall [GO:0005618];cytosol [GO:0005829];nucleus [GO:0005634]	carbohydrate binding [GO:0030246]	7	5	5	40.6	27.3	27.3	73.234	0.363472	0.817799	0.840113	2.50698	0.00158932	4.76453	0.529253	0.189563	1.1455	1.38683	0.016848	2.59317	0.287485	0.358907	0.69024	17.8709	17.0296	17.232	16.5378	16.5739	17.2514	18.9605	17.8192	18.4284	19.121	20.0339
Q9M332	Q9M332		F5K20_250	At3g53950 At3g53950/F5K20_250	AT3g53950/F5K20_250	2.0261	+	0		1.8479	+	0			integral component of membrane [GO:0016021]		5	5	5	11.4	11.4	11.4	16.404	NaN	1	NaN	1.8272	0.00498935	3.37841	NaN	1	NaN	1.8485	0.00546445	3.41825	NaN	1	NaN	NaN	NaN	NaN	NaN	NaN	NaN	NaN	NaN	15.5221	NaN	16.1713
Q9LE82	Q9LE82	RAN GTPase-activating protein 1	RANGAP1	At3g63130	RAN GTPase-activating protein 1	2.0251	+	0		2.58523	+	0		cytokinesis by cell plate formation [GO:0000911];protein import into nucleus [GO:0006606]	cell division site [GO:0032153];cell plate [GO:0009504];cytosol [GO:0005829];nuclear envelope [GO:0005635];nuclear membrane [GO:0031965];phragmoplast [GO:0009524];plasma membrane [GO:0005886];spindle [GO:0005819]	GTPase activator activity [GO:0005096]	1	1	1	2.2	2.2	2.2	5.7319	NaN	1	NaN	1.39556	0.0176742	2.60816	NaN	1	NaN	2.23056	0.00214566	4.16964	NaN	1	NaN	NaN	NaN	NaN	15.7201	NaN	NaN	NaN	NaN	17.531	NaN	17.2509
Q9SJT7	Q9SJT7	V-type proton ATPase subunit a2	VHA-a2	At2g21410	V-type proton ATPase subunit a2	2.00216	+	1.31136	+	1.90126	+	1.21045	+	ATP synthesis coupled proton transport [GO:0015986];sequestering of zinc ion [GO:0032119];vacuolar acidification [GO:0007035];vacuolar proton-transporting V-type ATPase complex assembly [GO:0070072];vacuolar sequestering [GO:0043181]	Golgi apparatus [GO:0005794];integral component of membrane [GO:0016021];mitochondrion [GO:0005739];plant-type vacuole [GO:0000325];plant-type vacuole membrane [GO:0009705];vacuolar membrane [GO:0005774];vacuolar proton-transporting V-type ATPase complex [GO:0016471];vacuolar proton-transporting V-type ATPase, V0 domain [GO:0000220];vacuole [GO:0005773]	ATPase binding [GO:0051117];nutrient reservoir activity [GO:0045735];proton-transporting ATPase activity, rotational mechanism [GO:0046961];pyrophosphate hydrolysis-driven proton transmembrane transporter activity [GO:0009678]	11	7	7	17.9	11.7	11.7	91.595	0.113493	0.936685	0.305883	2.84256	0.00108216	5.55685	1.07036	0.0403412	2.06011	3.48496	0	7.33861	1.0753	0.0373947	2.06834	17.9575	16.8313	16.8868	16.6798	17.5092	17.153	16.7902	17.3066	18.5538	19.1799	19.5718
Q9LRX8	Q9LRX8	60S ribosomal protein L13a-2	RPL13AB	At3g24830	60S ribosomal protein L13a-2	1.96891		0.957145		1.72075		0.708988		negative regulation of translation [GO:0017148];translation [GO:0006412]	cytosol [GO:0005829];cytosolic large ribosomal subunit [GO:0022625];cytosolic ribosome [GO:0022626];plasmodesma [GO:0009506];polysomal ribosome [GO:0042788];ribosome [GO:0005840]	mRNA binding [GO:0003729];structural constituent of ribosome [GO:0003735]	4	3	2	21.8	15	11.2	11.505	0.0799747	0.956673	0.221818	0.8848	0.0752225	1.75174	0.337238	0.328321	0.789256	0.74351	0.108758	1.51518	0.234052	0.417321	0.579442	NaN	17.0478	16.4113	16.9264	16.6993	17.234	17.2526	NaN	18.5635	19.1706	18.6324
Q9M2R0;Q9C8H3;Q84TJ7	Q9M2R0;Q9C8H3;Q84TJ7		T10K17.90;F19C24.20	At1g51570;At3g57880;At4g11610 At4g11620	FT-interacting protein 3;FT-interacting protein 4;C2 calcium/lipid-binding plant phosphoribosyltransferase family protein	1.95855	+	0		2.27936	+	0		shoot apical meristem development [GO:1902182]	cell wall [GO:0005618];cytoplasm [GO:0005737];cytosol [GO:0005829];endoplasmic reticulum [GO:0005783];endoplasmic reticulum membrane [GO:0005789];endosome [GO:0005768];endosome membrane [GO:0010008];Golgi apparatus [GO:0005794];Golgi membrane [GO:0000139];integral component of membrane [GO:0016021];intracellular organelle [GO:0043229];plasma membrane [GO:0005886];plasmodesma [GO:0009506];vesicle …	metal ion binding [GO:0046872];transferase activity, transferring glycosyl groups [GO:0016757]";transferase activity, transferring glycosyl groups [GO:0016757]"	2	2	2	3.6	3.6	3.6	6.52	NaN	1	NaN	2.81703	0.0011746	5.49359	NaN	1	NaN	4.22167	0	9.93757	NaN	1	NaN	NaN	NaN	NaN	NaN	NaN	NaN	NaN	NaN	NaN	16.6081	16.3761
P28185	P28185	Ras-related protein RABA1a	RABA1A	At1g06400	Ras-related protein RABA1a	1.92956	+	0		1.84872	+	1.26055		cell wall biogenesis [GO:0042546];protein transport [GO:0015031];response to auxin [GO:0009733]	cytosol [GO:0005829];endosome [GO:0005768];extracellular region [GO:0005576];plasma membrane [GO:0005886]	GTP binding [GO:0005525];GTPase activity [GO:0003924]	4	3	3	19.4	15.7	15.7	15.838	0.0476261	0.966865	0.136176	1.71504	0.00671622	3.17185	NaN	1	NaN	1.54587	0.010721	2.86931	0.758284	0.0930201	1.54009	NaN	16.0692	15.4758	NaN	NaN	15.9088	15.8212	15.4646	16.9294	18.5104	16.68
Q42340;Q9M8X9	Q42340;Q9M8X9	40S ribosomal protein S16-3;40S ribosomal protein S16-2	RPS16C;RPS16B	At3g04230;At5g18380	40S ribosomal protein S16-3;40S ribosomal protein S16-2	1.92674		1.30609		2.02316	+	1.4025		maturation of SSU-rRNA from tricistronic rRNA transcript (SSU-rRNA, 5.8S rRNA, LSU-rRNA) [GO:0000462];translation [GO:0006412]	chloroplast [GO:0009507];cytosol [GO:0005829];cytosolic ribosome [GO:0022626];cytosolic small ribosomal subunit [GO:0022627];nucleolus [GO:0005730];plasmodesma [GO:0009506];plastid [GO:0009536];polysomal ribosome [GO:0042788];small ribosomal subunit [GO:0015935]	mRNA binding [GO:0003729];RNA binding [GO:0003723];structural constituent of ribosome [GO:0003735]	5	5	1	37.7	37.7	6.8	7.8279	NaN	1	NaN	0.953361	0.0623245	1.86572	0.586486	0.16277	1.24624	1.09406	0.0415343	2.09957	0.693889	0.111026	1.43111	17.7385	NaN	NaN	NaN	NaN	17.449	NaN	NaN	17.3574	NaN	18.3242
Q8GUN1	Q8GUN1		At4g31340	At4g31340	AT4G31340 protein	1.87591	+	0.987738		0		0			endoplasmic reticulum [GO:0005783];Golgi apparatus [GO:0005794];integral component of membrane [GO:0016021];plasma membrane [GO:0005886];vacuolar membrane [GO:0005774]	mRNA binding [GO:0003729]	2	2	2	5	5	5	6.8328	0.406217	0.792395	-0.921263	1.52329	0.0116752	2.82965	0.636585	0.141799	1.33305	NaN	1	NaN	NaN	1	NaN	NaN	15.3174	14.9026	14.7118	NaN	NaN	NaN	NaN	NaN	NaN	17.0582
Q8LEZ8;O23685	Q8LEZ8;O23685	AP-1 complex subunit sigma-1;AP-1 complex subunit sigma-2	AAP19-1;AAP19-2	At2g17380;At4g35410	AP-1 complex subunit sigma-1;AP-1 complex subunit sigma-2	1.81713	+	2.04975	+	0		0		intracellular protein transport [GO:0006886];vesicle-mediated transport [GO:0016192]	clathrin-coated vesicle membrane [GO:0030665];Golgi apparatus [GO:0005794];intracellular membrane-bounded organelle [GO:0043231];membrane coat [GO:0030117]		1	1	1	8.1	8.1	8.1	3.1218	0.185623	0.903075	-0.474093	1.73145	0.00646433	3.20176	2.42265	0.000726225	4.57792	NaN	1	NaN	NaN	1	NaN	14.2819	14.8443	NaN	13.9838	NaN	NaN	NaN	NaN	NaN	NaN	16.8572
P34893	P34893	10 kDa chaperonin	CPN10	At1g14980	10 kDa chaperonin, mitochondrial	1.81363		1.6729		0.906908		0.766183		chaperone cofactor-dependent protein refolding [GO:0051085];response to heat [GO:0009408]	cytosol [GO:0005829];extracellular region [GO:0005576];mitochondrial matrix [GO:0005759];mitochondrion [GO:0005739]	ATP binding [GO:0005524];ATPase activity [GO:0016887];chaperone binding [GO:0051087];copper ion binding [GO:0005507];metal ion binding [GO:0046872];unfolded protein binding [GO:0051082]	3	3	3	33.7	33.7	33.7	16.554	0.292517	0.8595	0.700423	0.788297	0.100385	1.59053	0.609826	0.152951	1.28683	0.413434	0.281297	0.934775	0.27465	0.372089	0.664084	NaN	17.4257	17.4619	NaN	17.0515	NaN	17.8152	17.3836	18.2434	NaN	18.0957
Q39258;P0CAN7;Q9C9Z8	Q39258	V-type proton ATPase subunit E1	VHA-E1	At1g64200;At3g08560;At4g11150	V-type proton ATPase subunit E1	1.80815	+	1.67962	+	1.96394	+	1.83541	+	defense response to bacterium [GO:0042742];embryo development ending in seed dormancy [GO:0009793];Golgi organization [GO:0007030];plant-type cell wall biogenesis [GO:0009832];response to cold [GO:0009409]	cytosol [GO:0005829];proton-transporting two-sector ATPase complex, catalytic domain [GO:0033178];cytosolic ribosome [GO:0022626];Golgi apparatus [GO:0005794];plant-type vacuole [GO:0000325];plant-type vacuole membrane [GO:0009705];polysomal ribosome [GO:0042788];proton-transporting two-sector ATPase complex, catalytic domain [GO:0033178];vacuolar membrane [GO:0005774];vacuole [GO:0005773]"	proton-exporting ATPase activity, phosphorylative mechanism [GO:0008553];proton-transporting ATPase activity, rotational mechanism [GO:0046961];proton-transporting ATPase activity, rotational mechanism [GO:0046961];structural constituent of ribosome [GO:0003735]"	13	13	13	52.2	52.2	52.2	235.88	0.668241	0.649567	-1.38737	4.91787	0	13.1226	3.83872	0.000166134	8.50166	6.02854	0	20.2715	4.40493	0	10.6986	19.0679	18.9435	18.6986	18.6144	18.7131	18.6435	18.7606	18.584	20.8468	20.6699	20.4148
Q9FLH2	Q9FLH2		At5g65750	At5g65750	2-oxoglutarate dehydrogenase, E1 component	1.79963	+	0.981378		0.96408	+	0.145825		response to cadmium ion [GO:0046686];tricarboxylic acid cycle [GO:0006099]	mitochondrion [GO:0005739];oxoglutarate dehydrogenase complex [GO:0045252];plastid [GO:0009536]	cobalt ion binding [GO:0050897];oxoglutarate dehydrogenase (succinyl-transferring) activity [GO:0004591];thiamine pyrophosphate binding [GO:0030976];zinc ion binding [GO:0008270]	12	9	9	16.1	11.9	11.9	34.991	1.28594	0.344814	2.42136	2.10065	0.00292328	3.90573	0.653247	0.135083	1.36169	1.28987	0.0228076	2.428	0.0769071	0.723956	0.2139	16.3906	16.0149	15.7794	14.9956	16.1899	17.0676	16.6593	16.606	16.5461	17.7921	17.975
Q9XGM1	Q9XGM1	V-type proton ATPase subunit D	VHA-D	At3g58730	V-type proton ATPase subunit D	1.78061	+	1.73325	+	1.79479	+	1.74742	+		cytosol [GO:0005829];Golgi apparatus [GO:0005794];plant-type vacuole [GO:0000325];plasma membrane [GO:0005886];proton-transporting V-type ATPase complex [GO:0033176];vacuolar membrane [GO:0005774];vacuole [GO:0005773]	proton-transporting ATPase activity, rotational mechanism [GO:0046961]	9	9	9	29.5	29.5	29.5	39.381	0.0204445	0.985041	-0.0601159	2.66252	0.00140402	5.12148	1.85266	0.00405399	3.42605	2.95023	0.00026506	5.82952	1.96768	0.00310177	3.64482	17.9171	17.3541	17.3485	16.9324	17.3026	17.4776	17.6412	17.074	19.1139	18.5328	19.9105
Q941L0	Q941L0	Cellulose synthase A catalytic subunit 3 [UDP-forming]	CESA3	At5g05170	Cellulose synthase A catalytic subunit 3 [UDP-forming]	1.77577	+	0		2.07169	+	0		cell wall organization [GO:0071555];cellulose biosynthetic process [GO:0030244];defense response [GO:0006952];plant-type primary cell wall biogenesis [GO:0009833];plant-type secondary cell wall biogenesis [GO:0009834]	endosome [GO:0005768];Golgi apparatus [GO:0005794];integral component of membrane [GO:0016021];plasma membrane [GO:0005886];plasmodesma [GO:0009506];trans-Golgi network [GO:0005802]	cellulose synthase (UDP-forming) activity [GO:0016760];cellulose synthase activity [GO:0016759];metal ion binding [GO:0046872]	3	3	3	7.2	7.2	7.2	28.915	NaN	1	NaN	1.79627	0.00541589	3.32094	NaN	1	NaN	2.76565	0.000517986	5.36783	NaN	1	NaN	NaN	NaN	NaN	NaN	NaN	NaN	NaN	NaN	17.0898	NaN	15.9517
Q9FF10	Q9FF10	Heparanase-like protein 1		At5g07830	Heparanase-like protein 1	1.76538	+	1.46299		1.07099	+	0.768607		unidimensional cell growth [GO:0009826]	cell wall [GO:0005618];extracellular region [GO:0005576];lysosomal membrane [GO:0005765];plant-type cell wall [GO:0009505];plasma membrane [GO:0005886]	beta-glucuronidase activity [GO:0004566]	4	4	4	11.4	11.4	11.4	23.09	1.86787	0.174175	3.45464	2.25633	0.00210315	4.22312	0.996914	0.0504586	1.93806	1.35303	0.0185594	2.53537	0.456782	0.217606	1.01491	15.0192	14.7862	14.8444	14.3788	15.4027	15.8853	15.2597	15.2585	NaN	NaN	17.2334
Q9LFW1;O22666;Q9LUE6	Q9LFW1	UDP-arabinopyranose mutase 2	RGP2	At3g08900;At5g15650;At5g50750	UDP-arabinopyranose mutase 2	1.73148	+	0.0961432		2.37023	+	0.734893		arabinose biosynthetic process [GO:0019567];cell wall organization [GO:0071555];plant-type cell wall biogenesis [GO:0009832];plant-type cell wall organization or biogenesis [GO:0071669];pollen development [GO:0009555];response to cadmium ion [GO:0046686];UDP-L-arabinose metabolic process [GO:0033356]	cell wall [GO:0005618];cytosol [GO:0005829];cytosolic ribosome [GO:0022626];Golgi apparatus [GO:0005794];membrane [GO:0016020];plasmodesma [GO:0009506];plastid [GO:0009536];polysomal ribosome [GO:0042788]	intramolecular transferase activity [GO:0016866];structural constituent of ribosome [GO:0003735];UDP-arabinopyranose mutase activity [GO:0052691]	12	12	6	43.3	43.3	24.7	105.69	2.03475	0.140889	-3.77531	2.93717	0.000789809	5.79592	0.0392217	0.856861	0.113092	4.02749	0	9.18473	0.383464	0.268475	0.878317	18.8037	18.4474	18.0591	18.6376	17.7683	17.7613	17.9949	17.8685	20.8432	19.8638	20.408
P92963;O23561	P92963	Ras-related protein RABB1c	RABB1C	At4g17160;At4g17170	Ras-related protein RABB1c	1.70707	+	2.03887	+	1.7095	+	2.0413	+	endoplasmic reticulum to Golgi vesicle-mediated transport [GO:0006888];protein transport [GO:0015031]	Golgi apparatus [GO:0005794];plasma membrane [GO:0005886];vacuole [GO:0005773]	GTP binding [GO:0005525];GTPase activity [GO:0003924]	7	7	5	39.3	39.3	28	40.287	0.00391374	0.998238	-0.0117203	2.59018	0.00143608	4.95335	4.4784	0	11.0182	2.83933	0.00044697	5.54883	5.99758	0	20.029	17.0097	17.4219	16.7523	16.581	16.9941	16.9652	17.1302	16.6657	18.457	17.9085	19.0563
Q96283;Q9LNW1	Q96283;Q9LNW1	Ras-related protein RABA2c;Ras-related protein RABA2b	RABA2C;RABA2B	At1g07410;At3g46830	Ras-related protein RABA2c;Ras-related protein RABA2b	1.70304	+	1.73982	+	1.75465	+	1.79143	+	cell wall biogenesis [GO:0042546];protein transport [GO:0015031]	cell plate [GO:0009504];cytosol [GO:0005829];endosome [GO:0005768];endosome membrane [GO:0010008];Golgi apparatus [GO:0005794];plasma membrane [GO:0005886];plasmodesma [GO:0009506]	GTP binding [GO:0005525];GTPase activity [GO:0003924]	4	2	2	28.6	20.3	20.3	23.892	0.0953416	0.942812	-0.260899	3.74462	0	8.17798	2.70461	0.00030972	5.22106	4.46789	0	10.972	2.96452	0.00029304	5.86643	15.2824	15.9806	15.5266	15.944	15.8279	15.4849	15.79	15.4244	17.2484	17.2697	17.7523
Q93V74;Q94LA9	Q93V74;Q94LA9		At4g34180;T18F15.4	At1g44542;At4g34180	Cyclase-like protein 1;Cyclase-like protein 3	1.69545	+	2.00749	+	0.665057	+	0.977097	+	defense response [GO:0006952];negative regulation of programmed cell death [GO:0043069];tryptophan catabolic process to kynurenine [GO:0019441]	cell wall [GO:0005618];endoplasmic reticulum [GO:0005783];extracellular region [GO:0005576];Golgi apparatus [GO:0005794];nucleus [GO:0005634];plasma membrane [GO:0005886];secretory vesicle [GO:0099503]	arylformamidase activity [GO:0004061]	5	5	5	25.1	25.1	25.1	36.06	2.70592	0.0520678	5.22417	2.67993	0.00140659	5.16249	3.01399	0.00018146	5.99554	1.25015	0.0257594	2.36091	1.82763	0.00430252	3.37923	18.2184	17.5221	17.8635	17.4032	18.6013	18.7648	18.951	18.8116	19.2325	19.9098	19.8706
Q9FX54	Q9FX54	Glyceraldehyde-3-phosphate dehydrogenase GAPC2, cytosolic	GAPC2	At1g13440	Glyceraldehyde-3-phosphate dehydrogenase GAPC2, cytosolic	1.68146		1.50248		4.78564	+	4.60667	+	defense response to bacterium [GO:0042742];gluconeogenesis [GO:0006094];glycolytic process [GO:0006096];response to cadmium ion [GO:0046686];response to oxidative stress [GO:0006979]	cell wall [GO:0005618];chloroplast [GO:0009507];cytosol [GO:0005829];extracellular region [GO:0005576];mitochondrion [GO:0005739];nucleolus [GO:0005730];nucleus [GO:0005634];peroxisome [GO:0005777];plasma membrane [GO:0005886];plasmodesma [GO:0009506]	copper ion binding [GO:0005507];DNA binding [GO:0003677];glyceraldehyde-3-phosphate dehydrogenase (NAD+) (phosphorylating) activity [GO:0004365];NAD binding [GO:0051287];NADP binding [GO:0050661];zinc ion binding [GO:0008270]	13	3	3	50.9	10.4	10.4	14.698	NaN	1	NaN	0.407818	0.297027	0.924266	0.328894	0.337165	0.772896	2.75471	0.000514286	5.34131	2.18907	0.00187531	4.08433	19.514	19.9766	NaN	NaN	NaN	NaN	NaN	NaN	19.0624	NaN	19.8067
Q9M2Y6	Q9M2Y6	Uncharacterized protein At3g49720		At3g49720	Probable pectin methylesterase CGR2	1.65395	+	0.846407		1.81602	+	0		carbon utilization [GO:0015976];leaf morphogenesis [GO:0009965];methylation [GO:0032259];pectin biosynthetic process [GO:0045489];pectin metabolic process [GO:0045488];plant-type cell wall biogenesis [GO:0009832];plant-type cell wall organization [GO:0009664];positive regulation of developmental growth [GO:0048639];positive regulation of photosynthesis [GO:1905157];positive regulation of respirat…	chloroplast thylakoid membrane [GO:0009535];cytosol [GO:0005829];endosome [GO:0005768];Golgi apparatus [GO:0005794];Golgi medial cisterna [GO:0005797];Golgi membrane [GO:0000139];integral component of membrane [GO:0016021];plasma membrane [GO:0005886];trans-Golgi network [GO:0005802];vacuolar membrane [GO:0005774]	methyltransferase activity [GO:0008168]	5	5	5	25.3	25.3	25.3	23.519	0.173033	0.906462	-0.445799	1.89581	0.00415252	3.50742	0.933581	0.0601581	1.83286	2.39241	0.00138346	4.51213	NaN	1	NaN	15.0861	15.1492	NaN	15.5506	NaN	NaN	NaN	NaN	16.144	NaN	17.0757
O80858	O80858			At2g30930 At2g30930/F7F1.14	Expressed protein	1.64445	+	0.16559		0.513639		-0.965221			chloroplast [GO:0009507];peroxisome [GO:0005777];plasma membrane [GO:0005886]		4	4	4	45.1	45.1	45.1	64.81	1.01297	0.457706	1.96472	1.03727	0.0487698	2.00509	0.0726663	0.757861	0.202887	0.302858	0.384489	0.721223	0.654635	0.123819	-1.36407	16.4803	16.673	NaN	15.948	16.288	17.3675	17.5794	16.86	17.6796	NaN	17.6688
Q9SVD1	Q9SVD1		F22O6_120	At3g52500	At3g52500	1.64253	+	0.461368		1.8784	+	0.697236			cell wall [GO:0005618];plant-type cell wall [GO:0009505]	aspartic-type endopeptidase activity [GO:0004190]	5	5	5	12.8	12.8	12.8	21.577	1.01991	0.456918	-1.97625	4.07305	0	9.35663	0.179851	0.526734	0.461171	4.20606	0	9.87509	0.289873	0.356788	0.695078	17.9571	17.7227	18.028	17.848	17.6342	17.5765	17.4696	17.932	19.4733	20.0063	19.3027
Q9FH82	Q9FH82	Pectin acetylesterase 11	PAE11	At5g45280	Pectin acetylesterase 11	1.63346	+	0.592305		2.33236	+	1.29121		cell wall organization [GO:0071555]	cell wall [GO:0005618];cytosol [GO:0005829];extracellular region [GO:0005576];plant-type cell wall [GO:0009505];plasma membrane [GO:0005886];plasmodesma [GO:0009506]	pectin acetylesterase activity [GO:0052793]	7	6	6	23.8	21	21	17.833	0.656369	0.656583	-1.36704	2.77615	0.00135645	5.39337	0.465162	0.225941	1.03021	2.13327	0.00254939	3.97113	0.847715	0.072403	1.68993	16.4415	16.1611	16.1894	16.3045	15.9027	16.1243	NaN	16.208	17.5885	17.5516	17.6995
Q94AZ5	Q94AZ5		At2g45060	At2g45060	Alanine-tRNA ligase	1.61975		2.34131	+	3.23129	+	3.95285	+	regulation of glucose mediated signaling pathway [GO:1902659]	cytosol [GO:0005829];mitochondrion [GO:0005739]	ligase activity [GO:0016874]	3	3	3	15.8	15.8	15.8	9.2002	NaN	1	NaN	0.878143	0.0768397	1.74066	1.55992	0.00963889	2.89405	2.88606	0.000355212	5.66588	4.63215	0	11.7159	16.6636	17.6895	NaN	NaN	NaN	NaN	NaN	NaN	NaN	18.102	17.882
F4IE14	F4IE14		At1g19140	At1g19140	Ubiquinone biosynthesis protein	1.60794	+	1.47318	+	1.45312	+	1.31836	+	ubiquinone biosynthetic process [GO:0006744]	mitochondrial inner membrane [GO:0005743];mitochondrion [GO:0005739];nucleus [GO:0005634]	lipid binding [GO:0008289]	2	2	2	11.2	11.2	11.2	3.8557	0.261797	0.878941	0.637613	2.45437	0.00165316	4.64758	3.42495	0.000130653	7.15523	2.31851	0.00165217	4.3538	3.42012	0	7.14064	13.6646	14.5171	13.8475	13.9799	14.5894	NaN	14.1321	14.0829	NaN	NaN	NaN
O49607	O49607	Subtilisin-like protease SBT1.6	SBT1.6	At4g34980	Subtilisin-like protease SBT1.6	1.60152	+	1.36355		1.69177	+	1.4538		plant-type cell wall modification [GO:0009827]	plasma membrane [GO:0005886]	serine-type endopeptidase activity [GO:0004252];serine-type peptidase activity [GO:0008236]	11	11	11	17.5	17.5	17.5	129.85	0.337748	0.83006	-0.790253	1.6172	0.00924703	2.99565	0.590031	0.161202	1.25242	1.69226	0.00774449	3.13051	0.635865	0.131335	1.33182	17.4143	17.506	17.6912	17.5747	17.5136	17.5483	17.5969	17.1662	17.8713	19.4539	20.4061
Q9M2U2	Q9M2U2	Very-long-chain enoyl-CoA reductase	ECR	At3g55360	Very-long-chain enoyl-CoA reductase	1.57344		0		1.08002		0.678055		cuticle development [GO:0042335];sphingolipid metabolic process [GO:0006665];trichome branching [GO:0010091];trichome papilla formation [GO:1905499];very long-chain fatty acid biosynthetic process [GO:0042761];wax biosynthetic process [GO:0010025]	cytosol [GO:0005829];endoplasmic reticulum [GO:0005783];endoplasmic reticulum membrane [GO:0005789];fatty acid elongase complex [GO:0009923];integral component of membrane [GO:0016021];plasma membrane [GO:0005886]	fatty acid elongase activity [GO:0009922];oxidoreductase activity [GO:0016491];very-long-chain enoyl-CoA reductase activity [GO:0102758]	1	1	1	6.5	6.5	6.5	13.531	0.218446	0.891247	0.546059	0.961738	0.0605942	1.87964	NaN	1	NaN	0.648101	0.142508	1.35286	0.333761	0.311225	0.78245	NaN	NaN	16.3541	16.4573	NaN	16.2343	16.4471	16.4124	NaN	16.5256	17.9692
Q9SJZ7	Q9SJZ7		At2g22360	At2g22360	Chaperone protein dnaJ A6, chloroplastic	1.54546	+	0.748378	+	0		0		chaperone cofactor-dependent protein refolding [GO:0051085];protein refolding [GO:0042026];response to heat [GO:0009408]	chloroplast [GO:0009507];chloroplast envelope [GO:0009941];chloroplast thylakoid membrane [GO:0009535];cytoplasm [GO:0005737];vacuole [GO:0005773]	ATP binding [GO:0005524];heat shock protein binding [GO:0031072];metal ion binding [GO:0046872];unfolded protein binding [GO:0051082]	2	2	2	5.4	5.4	5.4	3.0644	0.204449	0.896131	0.515671	2.50625	0.00158667	4.76289	2.08874	0.00209429	3.88198	NaN	1	NaN	NaN	1	NaN	14.2669	14.2916	14.5591	14.1306	NaN	NaN	NaN	NaN	NaN	NaN	NaN
Q27IK6	Q27IK6	Phragmoplast orienting kinesin 2	POK2	At3g19050	Kinesin-like protein KIN-12D	1.53982	+	1.12341	+	0		0		cytokinesis by cell plate formation [GO:0000911];microtubule-based movement [GO:0007018];mitotic cytokinesis [GO:0000281];phragmoplast microtubule organization [GO:0080175]	cell division site [GO:0032153];kinesin complex [GO:0005871];microtubule [GO:0005874];phragmoplast [GO:0009524]	ATP binding [GO:0005524];ATPase activity [GO:0016887];ATP-dependent microtubule motor activity [GO:1990939];microtubule binding [GO:0008017];microtubule motor activity [GO:0003777]	2	2	2	0.8	0.8	0.8	2.4015	0.180449	0.907553	0.462514	3.63975	0	7.82971	1.53706	0.0101569	2.85382	NaN	1	NaN	NaN	1	NaN	13.9259	14.3234	14.0278	14.3373	NaN	NaN	NaN	NaN	NaN	NaN	NaN
Q941A6	Q941A6	Succinate dehydrogenase subunit 6, mitochondrial	SDH6	At1g08480	Succinate dehydrogenase subunit 6, mitochondrial	1.5391	+	-0.123064		4.28397	+	2.62181	+	tricarboxylic acid cycle [GO:0006099]	extracellular region [GO:0005576];mitochondrial respiratory chain complex II, succinate dehydrogenase complex (ubiquinone) [GO:0005749];mitochondrion [GO:0005739];plastid [GO:0009536];respiratory chain complex II [GO:0045273];vacuolar membrane [GO:0005774];vacuole [GO:0005773]	protein-membrane adaptor activity [GO:0043495]	3	3	3	31.7	31.7	31.7	10.144	4.00809	0.01	-9.11238	1.84001	0.00474762	3.40234	0.0663872	0.771742	-0.186434	3.81028	0	8.40267	2.01751	0.00260791	3.74156	17.53	17.2933	17.184	16.8885	NaN	NaN	NaN	NaN	18.8049	17.8697	18.4537
F4I7I0;Q9LDV4	F4I7I0	Alanine aminotransferase 1, mitochondrial	ALAAT1	At1g17290;At1g72330	Alanine aminotransferase 1, mitochondrial	1.51643	+	1.59066	+	1.13671	+	1.21094	+	biosynthetic process [GO:0009058];biosynthetic process [GO:0009058];cellular response to hypoxia [GO:0071456];L-alanine catabolic process [GO:0042853];L-alanine catabolic process, by transamination [GO:0019481];response to cadmium ion [GO:0046686];response to hypoxia [GO:0001666];response to hypoxia [GO:0001666]	mitochondrion [GO:0005739];nucleus [GO:0005634]	ATP binding [GO:0005524];L-alanine:2-oxoglutarate aminotransferase activity [GO:0004021];pyridoxal phosphate binding [GO:0030170]	9	9	9	22.5	22.5	22.5	111.2	0.554648	0.712984	1.19043	2.24304	0.00209415	4.1955	3.63054	0.000146067	7.79977	1.56157	0.0102124	2.89697	2.50178	0.00109928	4.75289	18.3535	17.4085	17.8582	18.0511	17.6104	18.614	18.7167	18.2491	20.209	19.5044	19.2718
Q9ZVS5	Q9ZVS5		F15K9.16	At1g03230	Eukaryotic aspartyl protease family protein	1.51085	+	1.40429		1.83436	+	1.7278	+		cell wall [GO:0005618];extracellular region [GO:0005576];Golgi apparatus [GO:0005794];plasma membrane [GO:0005886]	aspartic-type endopeptidase activity [GO:0004190]	8	8	5	25.1	25.1	17.5	41.791	0.510449	0.742579	-1.11197	1.14564	0.036483	2.18558	0.785634	0.0910468	1.58607	1.46916	0.0127813	2.73522	1.02662	0.0438598	1.9874	16.7394	15.696	15.8932	16.397	15.4318	15.7504	16.0814	16.1679	18.6707	18.1022	18.2163
A0A2P2CLH2;P93306	A0A2P2CLH2;P93306	NADH dehydrogenase [ubiquinone] iron-sulfur protein 2	NAD7	AtMg00510	NADH dehydrogenase subunit 7;NADH dehydrogenase [ubiquinone] iron-sulfur protein 2	1.50373	+	1.16465	+	1.30544	+	0.96636	+	mitochondrial electron transport, NADH to ubiquinone [GO:0006120]	mitochondrial respiratory chain complex I [GO:0005747]	NAD binding [GO:0051287];NADH dehydrogenase (ubiquinone) activity [GO:0008137];quinone binding [GO:0048038]	7	7	7	21.8	21.8	21.8	104.13	0.543601	0.722021	1.17093	3.73386	0	8.14164	1.77519	0.00545375	3.282	3.27475	0	6.71253	1.43958	0.0118827	2.68398	17.4125	17.3347	17.1346	16.9132	17.325	17.6817	17.4974	17.084	18.9276	18.9641	18.5638
Q9S7Y7;F4J6T7	Q9S7Y7	Alpha-xylosidase 1	XYL1	At1g68560;At3g45940	Alpha-xylosidase 1	1.48047		0.285794		1.223		0.0283213		cell wall organization [GO:0071555];polysaccharide catabolic process [GO:0000272];response to cadmium ion [GO:0046686];xylan catabolic process [GO:0045493];xyloglucan metabolic process [GO:0010411]	apoplast [GO:0048046];cell wall [GO:0005618];cytosol [GO:0005829];mitochondrion [GO:0005739];plant-type cell wall [GO:0009505];plasmodesma [GO:0009506]	alpha-D-xyloside xylohydrolase [GO:0061634];alpha-L-arabinofuranosidase activity [GO:0046556];carbohydrate binding [GO:0030246];hydrolase activity, hydrolyzing O-glycosyl compounds [GO:0004553];hydrolase activity, hydrolyzing O-glycosyl compounds [GO:0004553];xylan 1,4-beta-xylosidase activity [GO:0009044];xyloglucan 1,6-alpha-xylosidase activity [GO:0080176]"	20	20	20	29.4	29.4	29.4	124.41	0.184973	0.902007	0.472642	0.705537	0.128134	1.45091	0.0717464	0.759434	0.200488	0.493097	0.220289	1.08082	0.00629217	0.974305	0.0187922	17.4397	16.7637	17.0029	17.4519	15.9164	17.7163	17.774	18.2814	18.8393	15.8067	19.4386
Q9LDI9	Q9LDI9		F23O10.17	At1g69250	At1g69250	1.46595	+	1.36565	+	0		0			cytosol [GO:0005829];mitochondrion [GO:0005739];ribonucleoprotein complex [GO:1990904]	mRNA binding [GO:0003729]	2	2	2	7.5	7.5	7.5	3.7245	0.805095	0.571015	1.61869	1.71178	0.00670866	3.16592	2.58101	0.000530864	4.9323	NaN	1	NaN	NaN	1	NaN	14.004	14.1675	NaN	14.1086	NaN	NaN	NaN	NaN	NaN	NaN	NaN
Q8RWJ5;O80774	Q8RWJ5;O80774		At1g29310;At2g34250	At1g29310;At2g34250	SecY protein transport family protein;AT2G34250 protein	1.46588	+	-0.561428		2.01844	+	-0.00886369		posttranslational protein targeting to membrane, translocation [GO:0031204];SRP-dependent cotranslational protein targeting to membrane, translocation [GO:0006616]	chloroplast thylakoid membrane [GO:0009535];endoplasmic reticulum [GO:0005783];endoplasmic reticulum membrane [GO:0005789];Golgi apparatus [GO:0005794];Golgi cis cisterna [GO:0000137];integral component of membrane [GO:0016021];mitochondrion [GO:0005739];nucleus [GO:0005634];plasma membrane [GO:0005886];Sec61 translocon complex [GO:0005784]	mRNA binding [GO:0003729];protein transmembrane transporter activity [GO:0008320];ribosome binding [GO:0043022];signal sequence binding [GO:0005048]	3	3	3	9.1	9.1	9.1	10.334	0.528258	0.735938	-1.14373	1.17226	0.0339219	2.23009	0.596349	0.158718	-1.26342	1.48565	0.0125527	2.76389	0.00542475	0.976929	-0.0162174	16.8076	15.866	15.721	15.7723	15.7026	NaN	16.0613	15.9109	NaN	18.4307	17.7098
F4JXW9	F4JXW9		At5g11560	At5g11560	ER membrane protein complex subunit 1	1.46148	+	1.07517	+	1.35957	+	0.973254	+		EMC complex [GO:0072546];endoplasmic reticulum [GO:0005783];Golgi apparatus [GO:0005794];plasma membrane [GO:0005886];vacuolar membrane [GO:0005774];vacuole [GO:0005773]		7	7	7	10.8	10.8	10.8	20.145	0.219002	0.892438	0.547256	1.60195	0.00955102	2.96849	1.49703	0.0112727	2.78373	1.50216	0.0120206	2.79268	1.37132	0.0148541	2.56662	15.1703	15.1146	14.728	14.5971	14.8885	15.0401	15.3255	14.7636	NaN	NaN	17.7699
Q42344	Q42344	High mobility group B protein 4	HMGB4	At2g17560	High mobility group B protein 4	1.44955	+	1.29113	+	0		0		chromatin assembly or disassembly [GO:0006333]	chromatin [GO:0000785];cytoplasm [GO:0005737];cytosol [GO:0005829];nucleus [GO:0005634]	chromatin binding [GO:0003682];DNA binding [GO:0003677];DNA-binding transcription factor activity [GO:0003700];structural constituent of chromatin [GO:0030527]	1	1	1	10.1	10.1	10.1	3.9529	0.280873	0.863444	0.6768	2.16777	0.0024331	4.04091	2.14289	0.00190281	3.99053	NaN	1	NaN	NaN	1	NaN	13.7063	13.8678	14.0023	14.9075	NaN	NaN	NaN	NaN	NaN	NaN	NaN
Q94F09	Q94F09	Protein disulfide-isomerase 5-2	PDIL5-2	At1g35620	Protein disulfide-isomerase 5-2	1.4365		2.09815	+	1.52699		2.18864	+	protein folding [GO:0006457];response to endoplasmic reticulum stress [GO:0034976]	endoplasmic reticulum [GO:0005783];integral component of membrane [GO:0016021];nucleus [GO:0005634];plant-type cell wall [GO:0009505];plasmodesma [GO:0009506];vacuolar membrane [GO:0005774]	protein disulfide isomerase activity [GO:0003756]	5	5	5	16.4	16.4	16.4	14.453	0.17405	0.907989	-0.4481	0.935447	0.0658654	1.83596	4.50998	0	11.1583	1.02586	0.0504049	1.98614	5.76891	0	18.3233	16.0802	16.6711	16.156	15.8341	16.0672	16.1271	16.3337	15.8513	18.5403	18.5629	18.0182
O22769	O22769	NADH dehydrogenase [ubiquinone] flavoprotein 2, mitochondrial		At4g02580	NADH dehydrogenase [ubiquinone] flavoprotein 2, mitochondrial	1.43497	+	1.15436		1.11532	+	0.834708		mitochondrial electron transport, NADH to ubiquinone [GO:0006120];response to oxidative stress [GO:0006979]	cytosol [GO:0005829];mitochondrial respiratory chain complex I [GO:0005747];mitochondrion [GO:0005739]	2 iron, 2 sulfur cluster binding [GO:0051537];NADH dehydrogenase (ubiquinone) activity [GO:0008137];zinc ion binding [GO:0008270]	4	4	4	17.3	17.3	17.3	9.9351	0.700734	0.635407	1.44275	2.55504	0.00152414	4.87302	0.836682	0.0803318	1.67152	1.8131	0.00593039	3.35217	0.548379	0.167191	1.17937	16.5339	16.845	17.0768	16.8726	16.6386	17.3851	17.0896	17.4936	18.2978	17.4919	18.5643
O82663;Q9ZPX5	O82663	Succinate dehydrogenase [ubiquinone] flavoprotein subunit 1, mitochondrial	SDH1-1	At2g18450;At5g66760	Succinate dehydrogenase [ubiquinone] flavoprotein subunit 1, mitochondrial	1.43407	+	0.861091	+	1.49263	+	0.919653	+	mitochondrial electron transport, succinate to ubiquinone [GO:0006121];tricarboxylic acid cycle [GO:0006099]	cell wall [GO:0005618];mitochondrial respiratory chain complex II, succinate dehydrogenase complex (ubiquinone) [GO:0005749];mitochondrial respiratory chain complex II, succinate dehydrogenase complex (ubiquinone) [GO:0005749];mitochondrion [GO:0005739];plastid [GO:0009536];respiratory chain complex II [GO:0045273]"	ATP binding [GO:0005524];cobalt ion binding [GO:0050897];electron transfer activity [GO:0009055];flavin adenine dinucleotide binding [GO:0050660];succinate dehydrogenase (ubiquinone) activity [GO:0008177];succinate dehydrogenase activity [GO:0000104]	8	8	8	17	17	17	50.479	0.114781	0.936797	-0.30903	2.79021	0.00136699	5.42767	1.50204	0.0112194	2.79247	2.65305	0.000608547	5.09925	1.48389	0.0106828	2.76084	17.8952	17.6214	17.5351	17.4269	17.5162	17.471	18.0103	17.2468	18.5442	19.5633	19.3685
Q9FX83;Q42599	Q9FX83;Q42599	NADH dehydrogenase [ubiquinone] iron-sulfur protein 8-B, mitochondrial;NADH dehydrogenase [ubiquinone] iron-sulfur protein 8-A, mitochondrial		At1g16700;At1g79010	NADH dehydrogenase [ubiquinone] iron-sulfur protein 8-B, mitochondrial;NADH dehydrogenase [ubiquinone] iron-sulfur protein 8-A, mitochondrial	1.4135		2.25033	+	1.01275		1.84958	+	aerobic respiration [GO:0009060];mitochondrial electron transport, NADH to ubiquinone [GO:0006120];mitochondrial respiratory chain complex I assembly [GO:0032981]	mitochondrial respiratory chain complex I [GO:0005747];mitochondrion [GO:0005739];nucleus [GO:0005634]	4 iron, 4 sulfur cluster binding [GO:0051539];metal ion binding [GO:0046872];NADH dehydrogenase (ubiquinone) activity [GO:0008137]	1	1	1	4.1	4.1	4.1	2.8523	0.25002	0.884126	0.613098	0.600522	0.171792	1.27068	1.85664	0.00406313	3.43351	0.500938	0.21549	1.09492	3.83039	0	8.47257	17.4837	17.3763	NaN	17.1609	17.1727	16.8573	17.5082	16.8959	19.0022	19.3421	18.7316
F4IKG5	F4IKG5		At2g22795	At2g22795	Uncharacterized protein	1.39905	+	0		1.29512		0			endosome [GO:0005768];Golgi apparatus [GO:0005794];Golgi medial cisterna [GO:0005797];trans-Golgi network [GO:0005802]		2	2	2	4.2	4.2	4.2	8.1918	NaN	1	NaN	1.12374	0.0385853	2.14903	NaN	1	NaN	0.934931	0.0652504	1.83511	NaN	1	NaN	NaN	NaN	NaN	NaN	NaN	NaN	NaN	NaN	15.2189	17.0565	NaN
Q9SGT7;Q9LTV0	Q9SGT7		T6H22.10	At1g56110;At3g12860	At1g56110/T6H22_9	1.39621	+	0		2.42391	+	0		ribosome biogenesis [GO:0042254]	box C/D RNP complex [GO:0031428];cell wall [GO:0005618];nucleolus [GO:0005730];plasmodesma [GO:0009506];small-subunit processome [GO:0032040]	snoRNA binding [GO:0030515]	3	3	3	5.4	5.4	5.4	6.2303	NaN	1	NaN	1.07109	0.0445009	2.06133	NaN	1	NaN	2.59941	0.000691275	4.97459	NaN	1	NaN	16.2871	16.0033	NaN	NaN	NaN	NaN	NaN	NaN	17.3078	NaN	17.101
O65351	O65351	Subtilisin-like protease SBT1.7	SBT1.7	At5g67360	Subtilisin-like protease SBT1.7	1.39279	+	0.973685		1.53707	+	1.11797		mucilage extrusion from seed coat [GO:0080001];mucilage metabolic process involved in seed coat development [GO:0048359];seed coat development [GO:0010214]	apoplast [GO:0048046];cell wall [GO:0005618];extracellular region [GO:0005576];secretory vesicle [GO:0099503]	serine-type endopeptidase activity [GO:0004252]	8	8	8	17.3	17.3	17.3	59.934	0.36618	0.815719	-0.845315	1.59664	0.00954963	2.95905	0.583711	0.164716	1.24139	1.826	0.00567561	3.37619	0.700395	0.108867	1.44218	17.2985	16.9565	16.6277	16.7435	16.7271	16.9957	16.5802	16.7461	17.3639	19.4206	18.5589
Q9SJ12	Q9SJ12	Probable ATP synthase 24 kDa subunit, mitochondrial		At2g21870	Probable ATP synthase 24 kDa subunit, mitochondrial	1.39188	+	0.8918	+	1.59145	+	1.09137	+	ion transport [GO:0006811];pollen development [GO:0009555]	chloroplast [GO:0009507];mitochondrial proton-transporting ATP synthase complex [GO:0005753];mitochondrion [GO:0005739];nucleolus [GO:0005730];proton-transporting ATP synthase complex, coupling factor F(o) [GO:0045263];vacuole [GO:0005773]	cobalt ion binding [GO:0050897];copper ion binding [GO:0005507];zinc ion binding [GO:0008270]	7	7	7	33.8	33.8	33.8	34.99	0.54144	0.72481	-1.16711	3.84805	0	8.53435	1.80969	0.00483536	3.34583	3.87701	0	8.6365	2.09665	0.00218787	3.89774	18.8893	18.5536	19.0294	18.6988	18.5036	18.7217	18.8854	18.2621	20.054	20.316	19.9072
O23654	O23654	V-type proton ATPase catalytic subunit A	VHA-A	At1g78900	V-type proton ATPase catalytic subunit A	1.36119	+	0.945739	+	1.36057	+	0.945116	+	Golgi organization [GO:0007030];pollen development [GO:0009555]	cell wall [GO:0005618];chloroplast [GO:0009507];chloroplast envelope [GO:0009941];cytosol [GO:0005829];Golgi apparatus [GO:0005794];mitochondrion [GO:0005739];plant-type vacuole [GO:0000325];plasma membrane [GO:0005886];plasmodesma [GO:0009506];proton-transporting V-type ATPase, V1 domain [GO:0033180];vacuolar membrane [GO:0005774];vacuole [GO:0005773]	ATP binding [GO:0005524];protease binding [GO:0002020];proton-transporting ATP synthase activity, rotational mechanism [GO:0046933];proton-transporting ATPase activity, rotational mechanism [GO:0046961]	38	38	38	68.2	68.2	68.2	323.31	0.00175189	1	0.00525925	3.60632	0	7.7214	2.40233	0.000798859	4.53367	3.93641	0	8.84938	2.6	0.00061305	4.97593	20.982	20.6545	20.6853	20.4831	20.6758	20.6595	20.8679	20.604	22.047	21.6899	22.1342
Q944K2	Q944K2	Dolichyl-diphosphooligosaccharide--protein glycosyltransferase 48 kDa subunit	OST48	At5g66680	Dolichyl-diphosphooligosaccharide--protein glycosyltransferase 48 kDa subunit	1.35357	+	-0.00915217		1.58067	+	0.217947		plant-type cell wall organization [GO:0009664];protein N-linked glycosylation via asparagine [GO:0018279];unidimensional cell growth [GO:0009826]	endoplasmic reticulum [GO:0005783];Golgi apparatus [GO:0005794];integral component of membrane [GO:0016021];nucleolus [GO:0005730];oligosaccharyltransferase complex [GO:0008250];plant-type cell wall [GO:0009505];plasmodesma [GO:0009506];plastid [GO:0009536];vacuolar membrane [GO:0005774];vacuole [GO:0005773]		9	9	9	24.7	24.7	24.7	69.005	0.754764	0.605518	-1.53416	2.8935	0.000775	5.68467	0.00389647	0.986792	-0.0116688	3.42969	0	7.16957	0.102877	0.657712	0.279722	17.4599	17.111	16.9606	16.9221	16.9363	16.7917	17.0963	16.7208	18.8187	18.7409	17.924
Q96251	Q96251	ATP synthase subunit O, mitochondrial		At5g13450	ATP synthase subunit O, mitochondrial	1.34845	+	-0.366528		1.53544	+	-0.179547		ATP synthesis coupled proton transport [GO:0015986];mitochondrial ATP synthesis coupled proton transport [GO:0042776]	chloroplast [GO:0009507];mitochondrial proton-transporting ATP synthase complex [GO:0005753];mitochondrial proton-transporting ATP synthase, stator stalk [GO:0000274];mitochondrion [GO:0005739];plasma membrane [GO:0005886];plastid [GO:0009536];proton-transporting ATP synthase complex, catalytic core F(1) [GO:0045261]	cobalt ion binding [GO:0050897];proton-transporting ATP synthase activity, rotational mechanism [GO:0046933];zinc ion binding [GO:0008270]	5	5	5	22.3	22.3	22.3	68.741	0.565432	0.712228	-1.20939	2.26184	0.00211527	4.23461	0.134273	0.612267	-0.35596	2.50187	0.00132258	4.75308	0.0617346	0.769332	-0.174128	18.6515	18.4214	18.8909	18.5111	18.4925	18.541	18.6027	18.0907	20.3023	20.4238	20.0493
Q9SSB5	Q9SSB5	26S protease regulatory subunit 7 homolog A	RPT1A	At1g53750	26S proteasome regulatory subunit 7 homolog A	1.34774		1.69222		1.28787		1.63236	+	positive regulation of RNA polymerase II transcription preinitiation complex assembly [GO:0045899];protein catabolic process [GO:0030163]	cytosol [GO:0005829];nucleus [GO:0005634];plasma membrane [GO:0005886];proteasome complex [GO:0000502];proteasome regulatory particle, base subcomplex [GO:0008540]	ATP binding [GO:0005524];proteasome-activating ATPase activity [GO:0036402];TBP-class protein binding [GO:0017025]	5	5	5	16.9	16.9	16.9	21.864	0.0210939	0.985684	0.0619822	0.82715	0.0893354	1.65559	0.967033	0.0549505	1.88843	0.911379	0.0699803	1.79596	1.04483	0.0412949	2.01766	16.5918	16.4551	16.1896	NaN	16.7464	NaN	NaN	16.8912	16.6183	17.8712	17.3105
Q43348	Q43348	Acid beta-fructofuranosidase 3, vacuolar	BFRUCT3	At1g62660	Acid beta-fructofuranosidase 3, vacuolar	1.30625	+	0.814689		1.00354	+	0.511979		abscisic acid-activated signaling pathway [GO:0009738];cellular response to gibberellin stimulus [GO:0071370];response to abscisic acid [GO:0009737];response to bacterium [GO:0009617];response to salt stress [GO:0009651];response to water deprivation [GO:0009414];sucrose metabolic process [GO:0005985]	integral component of membrane [GO:0016021];membrane [GO:0016020];plant-type vacuole [GO:0000325];vacuolar lumen [GO:0005775];vacuole [GO:0005773]	sucrose alpha-glucosidase activity [GO:0004575]	3	2	2	7.3	5.6	5.6	7.3083	0.368449	0.815811	0.849666	1.92103	0.00378	3.55536	0.662383	0.131828	1.37735	2.01852	0.00332555	3.74352	0.424885	0.237593	0.95611	15.3814	14.6106	NaN	14.7665	14.4902	14.9209	15.3329	15.1067	NaN	NaN	NaN
Q9M8T0	Q9M8T0	Probable inactive receptor kinase At3g02880		At3g02880	Probable inactive receptor kinase At3g02880	1.30326		1.61326	+	1.20648		1.51648	+	response to abscisic acid [GO:0009737]	anchored component of plasma membrane [GO:0046658];cell wall [GO:0005618];cytosol [GO:0005829];integral component of membrane [GO:0016021];plant-type cell wall [GO:0009505];plasma membrane [GO:0005886];plasmodesma [GO:0009506]	ATP binding [GO:0005524];protein kinase activity [GO:0004672]	11	11	9	25.7	25.7	22.6	77.331	0.0832794	0.952848	0.230304	0.643192	0.154365	1.34442	1.27185	0.0220229	2.39752	0.659491	0.13843	1.37239	1.52699	0.00938783	2.83614	16.7749	16.5268	16.4729	14.9549	16.1747	16.4143	16.1441	16.3836	15.2642	16.9007	18.9017
Q0WNJ6	Q0WNJ6	Clathrin heavy chain 1	CHC1	At3g11130	Clathrin heavy chain 1	1.29921	+	1.55756	+	2.32843	+	2.58678	+	clathrin-dependent endocytosis [GO:0072583];endocytosis [GO:0006897];intracellular protein transport [GO:0006886];receptor-mediated endocytosis [GO:0006898];response to water deprivation [GO:0009414];stomatal movement [GO:0010118];vesicle-mediated transport [GO:0016192]	chloroplast [GO:0009507];clathrin coat of coated pit [GO:0030132];clathrin coat of trans-Golgi network vesicle [GO:0030130];clathrin complex [GO:0071439];cytosol [GO:0005829];Golgi apparatus [GO:0005794];plasma membrane [GO:0005886];plasmodesma [GO:0009506];vacuolar membrane [GO:0005774];vacuole [GO:0005773]	clathrin light chain binding [GO:0032051];structural molecule activity [GO:0005198]	39	39	7	30.9	30.9	5.6	323.31	0.493203	0.754362	-1.08101	2.70879	0.00143284	5.231	3.79559	0.000161994	8.35196	1.27294	0.0240227	2.39937	1.45145	0.0116832	2.70451	18.0028	17.7699	17.5544	17.4977	NaN	17.7652	17.6472	17.4472	19.5695	19.0416	18.908
Q9FH46	Q9FH46	Signal recognition particle subunit SRP68	At5g61970	At5g61970	Signal recognition particle subunit SRP68	1.29175	+	0.912952	+	0		0		SRP-dependent cotranslational protein targeting to membrane [GO:0006614]	cytosol [GO:0005829];plastid [GO:0009536];signal recognition particle, endoplasmic reticulum targeting [GO:0005786]	7S RNA binding [GO:0008312];endoplasmic reticulum signal peptide binding [GO:0030942];signal recognition particle binding [GO:0005047]	2	2	2	6.8	6.8	6.8	3.9546	0.38004	0.808554	0.871806	2.2302	0.00208523	4.16891	1.92173	0.00321478	3.55669	NaN	1	NaN	NaN	1	NaN	13.8726	14.9004	14.1376	14.1848	14.9427	NaN	NaN	NaN	NaN	NaN	NaN
Q9M8Z8	Q9M8Z8	Probable pectate lyase 8		At3g07010	Probable pectate lyase 8	1.28326		1.27974		2.57689	+	2.57337	+	pectin catabolic process [GO:0045490]		metal ion binding [GO:0046872];pectate lyase activity [GO:0030570]	3	3	2	10.8	10.8	7.5	12.633	1.00607	0.460365	-1.95326	0.766359	0.10811	1.55368	0.977698	0.0530063	1.90614	2.35849	0.00160825	4.43904	3.66765	0	7.92113	NaN	16.402	15.8507	16.0177	NaN	NaN	NaN	NaN	17.6028	17.1969	17.0528
F4J6F6	F4J6F6	Probable serine/threonine protein kinase IREH1	IREH1	At3g17850	Probable serine/threonine protein kinase IREH1	1.28297	+	1.11623	+	1.41048	+	1.24374	+	intracellular signal transduction [GO:0035556];peptidyl-serine phosphorylation [GO:0018105];protein autophosphorylation [GO:0046777];regulation of growth [GO:0040008]	cytosol [GO:0005829];plasma membrane [GO:0005886];root hair [GO:0035618]	ATP binding [GO:0005524];kinase activity [GO:0016301];metal ion binding [GO:0046872];protein serine kinase activity [GO:0106310];protein serine/threonine kinase activity [GO:0004674];protein threonine kinase activity [GO:0106311]	1	1	1	1.7	1.7	1.7	2.7202	0.280886	0.864138	-0.676827	3.19633	0.000634761	6.49024	2.34895	0.0012809	4.4186	4.05338	0	9.28209	2.89435	0.000278746	5.68681	14.6133	NaN	13.8552	14.0642	14.212	14.2504	NaN	13.9405	NaN	NaN	NaN
F4IIM1	F4IIM1		At2g22125	At2g22125	Protein CELLULOSE SYNTHASE INTERACTIVE 1	1.26963	+	1.00311	+	0		0		anisotropic cell growth [GO:0051211];anther dehiscence [GO:0009901];cellulose biosynthetic process [GO:0030244];cellulose microfibril organization [GO:0010215];cortical microtubule organization [GO:0043622];gynoecium development [GO:0048467];plant-type primary cell wall biogenesis [GO:0009833];pollen tube development [GO:0048868];pollen wall assembly [GO:0010208];protein localization to cortical …	cellulose synthase complex [GO:0010330];cortical microtubule [GO:0055028];cytoplasm [GO:0005737];cytoplasmic side of plasma membrane [GO:0009898];cytosol [GO:0005829];Golgi apparatus [GO:0005794];microtubule minus-end [GO:0036449];plasma membrane [GO:0005886];plasmodesma [GO:0009506]	microtubule binding [GO:0008017]	2	2	2	1.4	1.4	1.4	2.9968	0.453863	0.76411	1.00956	2.53236	0.0016163	4.82163	1.58457	0.009084	2.93763	NaN	1	NaN	NaN	1	NaN	NaN	14.7486	14.059	14.0728	14.5661	NaN	NaN	13.9576	NaN	NaN	NaN
Q9SE96	Q9SE96	GEM-like protein 1	FIP1	At1g28200	GEM-like protein 1	1.26399		2.01912	+	0		2.64657	+		nucleus [GO:0005634]		4	4	4	17	17	17	11.458	0.513542	0.744704	-1.1175	0.777215	0.104907	1.57193	1.51416	0.0107563	2.81367	NaN	1	NaN	1.6412	0.00715976	3.03855	NaN	15.3353	15.6473	15.1961	NaN	15.3418	15.3739	NaN	NaN	NaN	NaN
Q76E23	Q76E23	Eukaryotic translation initiation factor 4G	EIF4G	At3g60240	Eukaryotic translation initiation factor 4G	1.26383	+	0.616905	+	1.7434	+	1.09647	+	response to abscisic acid [GO:0009737];response to virus [GO:0009615]	eukaryotic translation initiation factor 4F complex [GO:0016281]	mRNA binding [GO:0003729];translation initiation factor activity [GO:0003743]	1	1	1	0.8	0.8	0.8	2.4785	0.926122	0.509442	-1.82047	2.52513	0.00160811	4.80531	1.3967	0.015377	2.6101	3.40897	0	7.10702	2.63838	0.000498442	5.06494	14.8905	14.458	13.9461	14.2551	14.3455	13.8518	NaN	13.9348	NaN	NaN	NaN
Q9LF33;Q9FM01;Q9FZE1	Q9LF33	UDP-glucose 6-dehydrogenase 3	UGD3	At1g26570;At5g15490;At5g39320	UDP-glucose 6-dehydrogenase 3	1.25439	+	2.06521	+	1.6577	+	2.46852	+	carbohydrate metabolic process [GO:0005975];cell wall pectin metabolic process [GO:0052546];glycosaminoglycan biosynthetic process [GO:0006024];UDP-glucuronate biosynthetic process [GO:0006065]	cell wall [GO:0005618];cytosol [GO:0005829];nucleus [GO:0005634]	NAD binding [GO:0051287];UDP-glucose 6-dehydrogenase activity [GO:0003979]	10	10	5	26	26	14.6	51.479	0.40782	0.793293	-0.92427	1.16657	0.0345616	2.22058	2.10512	0.0020527	3.91464	1.3303	0.0203337	2.49662	2.09912	0.00219833	3.90268	15.4956	14.7958	14.7994	15.3711	NaN	NaN	NaN	NaN	16.2444	16.3096	17.7629
O65570	O65570	Villin-4	VLN4	At4g30160	Villin-4	1.25284		1.60666		2.31956	+	2.67338	+	actin filament capping [GO:0051693];actin filament depolymerization [GO:0030042];actin filament organization [GO:0007015];actin filament severing [GO:0051014];cytoplasmic streaming [GO:0099636];response to abscisic acid [GO:0009737];root hair elongation [GO:0048767]	cytoskeleton [GO:0005856];cytosol [GO:0005829];plasma membrane [GO:0005886]	actin filament binding [GO:0051015];mRNA binding [GO:0003729]	13	13	11	15.4	15.4	13.1	48.283	0.590816	0.695449	-1.25379	0.636416	0.15678	1.33276	0.778649	0.0932391	1.57434	1.87152	0.00513468	3.4615	1.8557	0.004	3.43175	17.2916	17.3321	NaN	NaN	14.1164	NaN	15.931	15.0743	16.8402	16.5975	18.9233
Q6NPM5	Q6NPM5		At5g62200	At5g62200	Embryo-specific protein ATS3B	1.24732		0.274332		1.39605	+	0.423062			anchored component of membrane [GO:0031225];extracellular region [GO:0005576];plastid [GO:0009536];vacuolar membrane [GO:0005774]		2	2	2	16.3	16.3	16.3	38.903	0.485106	0.760371	-1.0664	0.938089	0.065433	1.84035	0.212354	0.478833	0.532886	1.08929	0.0418451	2.09161	0.365587	0.282528	0.844177	16.3319	16.1875	15.8827	15.7786	15.8486	15.9649	16.0009	15.7715	17.6769	NaN	18.0129
Q8LPK4;Q8LPL6	Q8LPK4;Q8LPL6	AP-2 complex subunit alpha-2;AP-2 complex subunit alpha-1	ALPHAC-AD;ALPHA-ADR	At5g22770;At5g22780	AP-2 complex subunit alpha-2;AP-2 complex subunit alpha-1	1.23446	+	1.37426	+	1.38649	+	1.5263	+	clathrin-dependent endocytosis [GO:0072583];intracellular protein transport [GO:0006886];receptor-mediated endocytosis [GO:0006898]	AP-2 adaptor complex [GO:0030122];plasma membrane [GO:0005886];plastid [GO:0009536]	cargo adaptor activity [GO:0140312];clathrin adaptor activity [GO:0035615];lipid binding [GO:0008289]	5	5	5	5.8	5.8	5.8	28.488	0.240602	0.883662	-0.593309	2.26741	0.00212139	4.24626	2.18029	0.0018125	4.0664	3.98427	0	9.02421	3.23917	0.000222222	6.61093	15.9778	16.5133	15.2842	15.9256	15.9143	15.7527	15.734	15.6917	17.047	17.3376	17.4498
Q9SS48	Q9SS48	Glycerol-3-phosphate dehydrogenase SDP6, mitochondrial	SDP6	At3g10370	Glycerol-3-phosphate dehydrogenase SDP6, mitochondrial	1.2273		1.30861		0.804528		0.885842		glycerol catabolic process [GO:0019563];glycerol-3-phosphate metabolic process [GO:0006072];glycerophosphate shuttle [GO:0006127]	cytosol [GO:0005829];glycerol-3-phosphate dehydrogenase complex [GO:0009331];mitochondrial inner membrane [GO:0005743];mitochondrion [GO:0005739]	glycerol-3-phosphate dehydrogenase (quinone) activity [GO:0004368];sn-glycerol-3-phosphate:ubiquinone-8 oxidoreductase activity [GO:0052591]	9	9	9	23.8	23.8	23.8	21.719	0.19688	0.900483	0.499057	0.528972	0.210373	1.145	0.56076	0.174272	1.20118	0.54807	0.187922	1.17882	0.587565	0.149687	1.24812	17.1407	16.8826	16.8744	NaN	16.6297	16.591	16.8089	16.1866	17.4523	NaN	18.9736
O48844;Q9MAT0	O48844	26S proteasome non-ATPase regulatory subunit 1 homolog A	RPN2A	At1g04810;At2g32730	26S proteasome non-ATPase regulatory subunit 1 homolog A	1.22305	+	0.692269		0		0		proteasome-mediated ubiquitin-dependent protein catabolic process [GO:0043161];protein catabolic process [GO:0030163];regulation of protein catabolic process [GO:0042176]	cytosol [GO:0005829];endoplasmic reticulum [GO:0005783];extracellular region [GO:0005576];nucleus [GO:0005634];plasma membrane [GO:0005886];proteasome complex [GO:0000502];proteasome regulatory particle, base subcomplex [GO:0008540];proteasome storage granule [GO:0034515]	enzyme regulator activity [GO:0030234]	4	4	4	4.8	4.8	4.8	11.447	0.449911	0.764999	-1.00231	1.79828	0.00542857	3.32466	0.939985	0.0591433	1.8435	NaN	1	NaN	NaN	1	NaN	NaN	15.0093	14.3241	14.3392	NaN	NaN	NaN	NaN	NaN	NaN	NaN
Q9STT3	Q9STT3	Aldose 1-epimerase	T23J7.130	At3g47800	Aldose 1-epimerase	1.216	+	-0.214471		1.02104		-0.409423		galactose catabolic process via UDP-galactose [GO:0033499];glucose metabolic process [GO:0006006]		aldose 1-epimerase activity [GO:0004034];carbohydrate binding [GO:0030246]	5	5	5	21.5	21.5	21.5	52.982	0.731997	0.610694	1.49574	1.21035	0.0303251	2.29394	0.0705344	0.761907	-0.197321	0.980216	0.0576162	1.91032	0.142731	0.568091	-0.37594	17.7446	17.4232	17.4794	17.408	17.4879	17.7153	17.6454	17.9865	17.7414	17.9245	19.8051
Q8L828	Q8L828	Coatomer subunit beta-3		At3g15980	Coatomer subunit beta-3	1.21531	+	0.439862		2.11391	+	0		endoplasmic reticulum to Golgi vesicle-mediated transport [GO:0006888];intracellular protein transport [GO:0006886];intra-Golgi vesicle-mediated transport [GO:0006891];retrograde vesicle-mediated transport, Golgi to endoplasmic reticulum [GO:0006890]	COPI vesicle coat [GO:0030126];Golgi membrane [GO:0000139]	structural molecule activity [GO:0005198]	4	2	2	4.8	2.5	2.5	4.7774	1.85501	0.176137	-3.43045	1.63212	0.0088243	3.0223	0.863199	0.0744864	1.71576	2.39379	0.00138554	4.51512	NaN	1	NaN	15.3734	15.1106	15.0281	15.1235	NaN	NaN	NaN	NaN	NaN	16.0159	16.7567
Q9C7N5	Q9C7N5	GDSL esterase/lipase At1g29660		At1g29660	GDSL esterase/lipase At1g29660	1.20562	+	0.896824	+	1.39524	+	1.08645	+	lipid catabolic process [GO:0016042];systemic acquired resistance [GO:0009627]	apoplast [GO:0048046];nucleus [GO:0005634];secretory vesicle [GO:0099503]	hydrolase activity, acting on ester bonds [GO:0016788]	8	8	8	38.5	38.5	38.5	149.61	0.465717	0.765623	-1.03122	2.42498	0.00170794	4.58301	1.41872	0.0139647	2.64798	2.42119	0.00134361	4.57474	1.5741	0.00836822	2.9191	18.3546	18.1214	18.0927	18.3475	17.6648	18.1193	17.9079	18.4657	18.681	19.6237	19.7771
Q9SRI1;O64740	Q9SRI1;O64740	Protein transport protein SEC13 homolog A;Protein transport protein SEC13 homolog B	SEC13A;SEC13B	At2g30050;At3g01340	Protein transport protein SEC13 homolog A;Protein transport protein SEC13 homolog B	1.20395	+	1.50969	+	1.7184	+	2.02414	+	COPII-coated vesicle budding [GO:0090114];mRNA transport [GO:0051028];protein import into nucleus [GO:0006606]	COPII vesicle coat [GO:0030127];cytosol [GO:0005829];endoplasmic reticulum [GO:0005783];Golgi apparatus [GO:0005794];nuclear envelope [GO:0005635];nuclear pore [GO:0005643];nuclear pore outer ring [GO:0031080];nucleolus [GO:0005730]	structural molecule activity [GO:0005198]	1	1	1	4	4	4	3.3685	0.576389	0.702189	-1.2286	1.1144	0.0394674	2.13344	2.62139	0.000540031	5.02542	1.34088	0.0193729	2.51465	2.21738	0.00183333	4.14244	16.4637	16.0947	16.1459	15.9061	NaN	15.9629	16.1626	15.9887	18.3705	17.7187	17.5501
Q9FJZ7	Q9FJZ7		At5g66420	At5g66420	AT5G66420 protein	1.19302	+	0.746323		1.84477	+	1.39807			cytosol [GO:0005829]	catalytic activity [GO:0003824]	8	8	8	16.2	16.2	16.2	19.5	0.336627	0.830535	-0.788062	1.61786	0.00925702	2.99683	0.490605	0.210948	1.07633	1.09432	0.0415714	2.09999	0.638671	0.130214	1.33665	16.2115	16.7083	16.2454	16.9889	16.1324	NaN	16.9024	16.9732	18.3735	18.0978	17.6872
Q8S9J6	Q8S9J6		At5g10770	At5g10770	Aspartyl protease family protein At5g10770	1.1832	+	0.813337		0		0			anchored component of membrane [GO:0031225];plasma membrane [GO:0005886]	aspartic-type endopeptidase activity [GO:0004190]	2	2	2	9.1	9.1	9.1	3.9352	0.395864	0.793986	-0.90179	1.09421	0.0422214	2.0998	0.721996	0.110555	1.47882	NaN	1	NaN	NaN	1	NaN	15.3108	14.9965	NaN	14.6613	NaN	NaN	NaN	NaN	NaN	NaN	15.9872
P59259	P59259	Histone H4		At1g07660;At1g07820;At2g28740;At3g45930;At3g46320;At3g53730;At5g59690;At5g59970	Histone H4	1.18235	+	1.15719	+	0.997694	+	0.972527	+	response to water deprivation [GO:0009414]	chloroplast [GO:0009507];cytosol [GO:0005829];extracellular region [GO:0005576];nucleolus [GO:0005730];nucleosome [GO:0000786];peroxisome [GO:0005777];plasma membrane [GO:0005886];plasmodesma [GO:0009506];plastid [GO:0009536];thylakoid [GO:0009579];vacuolar membrane [GO:0005774];vacuole [GO:0005773]	DNA binding [GO:0003677];protein heterodimerization activity [GO:0046982]	6	6	6	48.5	48.5	48.5	59.603	0.303281	0.85249	0.72207	1.71734	0.00664713	3.17604	1.63435	0.00788595	3.02628	1.98687	0.00380662	3.68194	1.84732	0.00399149	3.41604	20.4702	20.3097	19.3814	19.7029	20.1534	20.1806	20.133	20.136	21.5298	20.937	21.6444
P28186;Q9SF91;P28188	P28186;Q9SF91	Ras-related protein RABE1c;Ras-related protein RABE1e	RABE1C;RABE1E	At1g02130;At3g09900;At3g46060	Ras-related protein RABE1c;Ras-related protein RABE1e	1.17646		0		0.70858	+	-0.169014		endoplasmic reticulum to Golgi vesicle-mediated transport [GO:0006888];ethylene-activated signaling pathway [GO:0009873];protein secretion [GO:0009306];protein transport [GO:0015031];regulation of exocytosis [GO:0017157];response to cadmium ion [GO:0046686];vesicle docking involved in exocytosis [GO:0006904]	cytosol [GO:0005829];extracellular region [GO:0005576];Golgi membrane [GO:0000139];plasma membrane [GO:0005886];trans-Golgi network membrane [GO:0032588];vacuolar membrane [GO:0005774];vacuole [GO:0005773]	GTP binding [GO:0005525];GTPase activity [GO:0003924]	6	1	1	39.4	6.5	6.5	3.2715	0.330399	0.829397	0.775853	0.998036	0.0541696	1.93992	NaN	1	NaN	3.5827	0	7.64563	0.17919	0.50288	-0.459687	16.0292	15.7708	NaN	NaN	15.366	15.3077	15.2667	15.4844	16.2066	NaN	15.9142
Q9LRQ8	Q9LRQ8	Phenolic glucoside malonyltransferase 2	PMAT2	At3g29670	Phenolic glucoside malonyltransferase 2	1.1737	+	0.44958		0		0		response to toxic substance [GO:0009636]		O-malonyltransferase activity [GO:0050736]	1	1	1	3.1	3.1	3.1	3.2435	0.146571	0.926065	-0.38494	2.56285	0.00153206	4.89079	0.786157	0.0909846	1.58694	NaN	1	NaN	NaN	1	NaN	14.9704	14.6558	NaN	14.2286	NaN	NaN	NaN	NaN	NaN	NaN	NaN
Q9FMU6;Q9M2Z8	Q9FMU6	Mitochondrial phosphate carrier protein 3, mitochondrial	MPT3	At3g48850;At5g14040	Mitochondrial phosphate carrier protein 3, mitochondrial	1.16761	+	0.945743	+	1.27239	+	1.05052	+	phosphate ion transmembrane transport [GO:0035435];response to salt stress [GO:0009651]	cell wall [GO:0005618];integral component of mitochondrial inner membrane [GO:0031305];mitochondrion [GO:0005739];vacuolar membrane [GO:0005774]	inorganic phosphate transmembrane transporter activity [GO:0005315];mRNA binding [GO:0003729]	10	10	10	32.3	32.3	32.3	69.193	0.175801	0.908932	-0.452054	1.34402	0.0211445	2.51998	1.4899	0.0114451	2.77129	1.66962	0.0082322	3.08962	2.11382	0.0021494	3.93206	18.9438	18.979	18.523	18.0286	18.6282	18.5722	18.5285	18.3263	19.5324	18.8448	19.9845
Q9LRN0	Q9LRN0		At3g24190	At3g24190	AT3g24190/MUJ8_17	1.14998	+	0.591052		0.926911	+	0.367985			chloroplast [GO:0009507]	ATP binding [GO:0005524];protein kinase activity [GO:0004672]	4	4	4	10	10	10	5.6171	0.166536	0.913298	0.431038	1.53894	0.0112	2.85711	0.727968	0.108382	1.48892	1.03951	0.0491654	2.00882	0.345784	0.299406	0.805918	14.053	15.4549	14.3746	14.0824	15.508	15.2947	13.999	NaN	NaN	NaN	NaN
O81644	O81644	Villin-2	VLN2	At2g41740	Villin-2	1.14516	+	1.30506	+	0.786661	+	0.946558	+	actin filament bundle assembly [GO:0051017];actin filament capping [GO:0051693];actin filament severing [GO:0051014]	cytoskeleton [GO:0005856];cytosol [GO:0005829]	actin filament binding [GO:0051015];mRNA binding [GO:0003729]	14	14	13	21.2	21.2	19.8	52.775	0.660528	0.655725	1.37417	2.08419	0.00299732	3.87294	2.21981	0.00178249	4.14746	1.32062	0.0209382	2.48017	1.52121	0.00957265	2.826	15.9692	16.7563	16.3112	16.4996	16.4001	16.4504	17.2641	16.8557	17.1288	17.6196	17.1827
Q94JS0;Q9LYR2	Q94JS0;Q9LYR2	Cytochrome b-c1 complex subunit Rieske, mitochondrial	At5g13430;T22N19_90	At5g13430;At5g13440	Cytochrome b-c1 complex subunit Rieske-1, mitochondrial;Cytochrome b-c1 complex subunit Rieske-2, mitochondrial	1.1397		1.8394	+	-0.137089		0.562608		mitochondrial electron transport, ubiquinol to cytochrome c [GO:0006122]	integral component of membrane [GO:0016021];mitochondrial membrane [GO:0031966];mitochondrial respiratory chain complex III [GO:0005750];mitochondrion [GO:0005739];plastid [GO:0009536]	2 iron, 2 sulfur cluster binding [GO:0051537];metal ion binding [GO:0046872];oxidoreductase activity [GO:0016491];ubiquinol-cytochrome-c reductase activity [GO:0008121]	5	5	5	18.4	18.4	18.4	72.963	0.776678	0.588294	1.57103	0.412573	0.293679	0.933165	1.05526	0.0422931	2.035	0.0515338	0.826867	-0.146786	0.597641	0.145332	1.26567	NaN	17.2442	17.5428	17.3523	17.7069	17.9023	18.2417	17.585	18.3527	NaN	17.8685
O49006;Q42534	O49006	Pectinesterase/pectinesterase inhibitor 3;Pectinesterase inhibitor 3;Pectinesterase 3	PME3	At1g53830;At3g14310	Pectinesterase/pectinesterase inhibitor 3	1.1388		1.61744	+	0.872868		1.35151	+	callus formation [GO:1990110];cell wall modification [GO:0042545];defense response to Gram-negative bacterium [GO:0050829];pectin catabolic process [GO:0045490];response to fungus [GO:0009620];response to nematode [GO:0009624]	apoplast [GO:0048046];cell wall [GO:0005618];cytoplasm [GO:0005737];cytosol [GO:0005829];extracellular region [GO:0005576];plant-type cell wall [GO:0009505];plasma membrane [GO:0005886]	aspartyl esterase activity [GO:0045330];mRNA binding [GO:0003729];pectinesterase activity [GO:0030599];pectinesterase inhibitor activity [GO:0046910]	13	13	13	25.5	25.5	25.5	283.56	0.592208	0.695773	1.25621	0.851338	0.0833586	1.69598	2.09323	0.0020995	3.89092	0.589737	0.165512	1.25191	1.59883	0.00787891	2.96295	18.8861	19.1102	18.9445	18.7792	18.6001	19.4292	19.4286	19.3258	18.1134	20.3712	20.7057
O49313;Q8RWA7	O49313;Q8RWA7	NADH dehydrogenase [ubiquinone] 1 alpha subcomplex subunit 13-B;NADH dehydrogenase [ubiquinone] 1 alpha subcomplex subunit 13-A	MEE4	At1g04630;At2g33220	NADH dehydrogenase [ubiquinone] 1 alpha subcomplex subunit 13-B;NADH dehydrogenase [ubiquinone] 1 alpha subcomplex subunit 13-A	1.13495	+	0.629149		1.18689	+	0.681082		embryo development ending in seed dormancy [GO:0009793];photorespiration [GO:0009853]	endoplasmic reticulum [GO:0005783];extracellular region [GO:0005576];integral component of membrane [GO:0016021];mitochondrial membrane [GO:0031966];mitochondrial respiratory chain complex I [GO:0005747];mitochondrion [GO:0005739];respiratory chain complex I [GO:0045271]	NADH dehydrogenase (ubiquinone) activity [GO:0008137]	5	5	5	36.4	36.4	36.4	32.349	0.121851	0.937897	-0.326198	1.15144	0.0361476	2.19528	0.469442	0.223691	1.038	1.18157	0.0321024	2.24568	0.506947	0.187912	1.1057	17.2035	17.154	16.8419	17.0039	17.1275	16.7824	17.3232	16.7627	19.0085	18.424	18.6123
Q9FLX7	Q9FLX7	Probable NADH dehydrogenase [ubiquinone] 1 alpha subcomplex subunit 5, mitochondrial		At5g52840	Probable NADH dehydrogenase [ubiquinone] 1 alpha subcomplex subunit 5, mitochondrial	1.13336	+	1.25295	+	1.2195	+	1.33909	+	photorespiration [GO:0009853];respiratory electron transport chain [GO:0022904]	mitochondrial membrane [GO:0031966];mitochondrial respiratory chain complex I [GO:0005747];mitochondrion [GO:0005739];plastid [GO:0009536];respiratory chain complex I [GO:0045271]	NADH dehydrogenase (ubiquinone) activity [GO:0008137]	8	8	8	50.3	50.3	50.3	82.16	0.233274	0.888189	-0.577791	3.32414	0.000565333	6.85559	5.67804	0	17.6853	2.89063	0.000356589	5.6774	3.88785	0	8.67501	17.168	17.2135	17.316	17.3422	17.3079	16.8045	17.4706	17.1123	17.9707	18.7084	18.3379
Q8RWV5	Q8RWV5		At3g20800	At3g20800	Cell differentiation, Rcd1-like protein	1.1306	+	0.743793		0		0		negative regulation of translation [GO:0017148]	CCR4-NOT core complex [GO:0030015];P-body [GO:0000932]		1	1	1	5.7	5.7	5.7	3.2151	0.480117	0.762934	-1.05738	1.91741	0.00384558	3.54845	0.764275	0.097281	1.55017	NaN	1	NaN	NaN	1	NaN	15.0819	14.391	NaN	14.3392	NaN	NaN	NaN	NaN	NaN	NaN	14.9821
Q9SXJ7	Q9SXJ7	Chaperone protein ClpC2, chloroplastic	CLPC2	At3g48870	Chaperone protein ClpC2, chloroplastic	1.12717	+	0.144135		1.39447	+	0.411435		chloroplast organization [GO:0009658];protein import into chloroplast stroma [GO:0045037]	chloroplast [GO:0009507];chloroplast envelope [GO:0009941];chloroplast membrane [GO:0031969];chloroplast stroma [GO:0009570];mitochondrion [GO:0005739];plastid [GO:0009536];plastid stroma [GO:0009532];protein-containing complex [GO:0032991]	ATP binding [GO:0005524];ATPase activity [GO:0016887]	20	1	1	32	1.8	1.8	3.644	0.494723	0.752334	-1.08375	1.84667	0.00465228	3.41481	0.108006	0.667509	0.292414	2.99758	0.000271047	5.95247	0.419804	0.24128	0.946658	14.222	14.3918	14.2111	15.2193	14.2861	14.097	14.2191	14.3727	NaN	NaN	NaN
Q94A40	Q94A40	Coatomer subunit alpha-1		At1g62020	Coatomer subunit alpha-1	1.12277	+	1.92032	+	1.06469		1.86223	+	endoplasmic reticulum to Golgi vesicle-mediated transport [GO:0006888];intracellular protein transport [GO:0006886];intra-Golgi vesicle-mediated transport [GO:0006891];retrograde vesicle-mediated transport, Golgi to endoplasmic reticulum [GO:0006890]	COPI vesicle coat [GO:0030126];cytosol [GO:0005829];Golgi membrane [GO:0000139];nucleus [GO:0005634];plasma membrane [GO:0005886]	structural molecule activity [GO:0005198]	16	3	3	16	3.5	3.5	11.67	0.153741	0.922155	0.401626	1.04965	0.0475993	2.02567	4.71657	0	12.1161	1.01822	0.0514305	1.97345	5.95003	0	19.662	15.9103	15.5833	15.4083	15.2827	15.4834	15.713	15.578	15.6426	NaN	17.8177	17.0301
Q9SU13	Q9SU13	Fasciclin-like arabinogalactan protein 2	FLA2	At4g12730	Fasciclin-like arabinogalactan protein 2	1.12258	+	0.921134	+	0.876043	+	0.674593			anchored component of membrane [GO:0031225];anchored component of plasma membrane [GO:0046658];cytosol [GO:0005829];plasma membrane [GO:0005886];vacuolar membrane [GO:0005774]		5	5	5	16.1	16.1	16.1	90.113	0.202754	0.896579	0.511962	1.49439	0.0128862	2.77913	1.09909	0.0380759	2.10794	1.17098	0.0332702	2.22795	0.781741	0.0869378	1.57953	16.665	18.1387	17.7223	18.1287	17.568	17.1993	18.1512	18.7223	18.2251	19.2253	18.8525
Q93ZK1	Q93ZK1		At3g56060	At3g56060	AT3g56060/F18O21_20	1.122	+	0.892502	+	1.07656	+	0.847062	+			flavin adenine dinucleotide binding [GO:0050660];oxidoreductase activity, acting on CH-OH group of donors [GO:0016614]	2	2	2	4.5	4.5	4.5	4.2265	0.0682753	0.961484	0.1914	3.64226	0	7.83791	1.13852	0.0336585	2.17369	2.69358	0.000499133	5.19482	0.996875	0.0483688	1.93799	NaN	14.7731	14.4828	14.506	14.2175	15.0904	14.2853	14.4885	NaN	NaN	NaN
Q9LQ04	Q9LQ04	Bifunctional dTDP-4-dehydrorhamnose 3,5-epimerase/dTDP-4-dehydrorhamnose reductase	NRS/ER	At1g63000	Bifunctional dTDP-4-dehydrorhamnose 3,5-epimerase/dTDP-4-dehydrorhamnose reductase	1.11645		1.13077		0		1.38268		cell wall organization [GO:0071555];dTDP-rhamnose biosynthetic process [GO:0019305];UDP-rhamnose biosynthetic process [GO:0010253]	cytosol [GO:0005829];plasma membrane [GO:0005886];plasmodesma [GO:0009506]	dTDP-4-dehydrorhamnose 3,5-epimerase activity [GO:0008830];dTDP-4-dehydrorhamnose reductase activity [GO:0008831];oxidoreductase activity, acting on the CH-OH group of donors, NAD or NADP as acceptor [GO:0016616];UDP-4-keto-6-deoxy-glucose-3,5-epimerase activity [GO:0010489];UDP-4-keto-rhamnose-4-keto-reductase activity [GO:0010490]	4	4	4	17.3	17.3	17.3	8.1525	0.0978289	0.939418	-0.267136	0.478257	0.244019	1.05401	0.471345	0.222646	1.04146	NaN	1	NaN	0.706987	0.106729	1.45337	NaN	16.704	16.6413	16.6034	NaN	NaN	16.8167	16.3376	NaN	18.0411	NaN
F4JQJ7	F4JQJ7		At4g36945	At4g36945	PLC-like phosphodiesterases superfamily protein	1.11475		1.23135	+	1.41111		1.52771	+	lipid metabolic process [GO:0006629]	plasma membrane [GO:0005886]	phosphoric diester hydrolase activity [GO:0008081]	3	3	3	8.3	8.3	8.3	10.831	0.544318	0.721955	-1.1722	0.663744	0.145754	1.37968	2.36696	0.00114689	4.45723	0.880971	0.0760389	1.74536	2.81972	0.000271186	5.50024	16.2083	15.4258	15.9549	15.5808	15.9796	15.2581	15.5576	15.1891	17.1296	18.2727	17.5763
Q96262	Q96262	Plasma membrane-associated cation-binding protein 1	PCAP1	At4g20260	Plasma membrane-associated cation-binding protein 1	1.10623	+	1.09846	+	0.961162	+	0.953395	+	cellular response to copper ion [GO:0071280];cellular response to iron ion [GO:0071281];cellular response to magnesium ion [GO:0071286];cellular response to magnesium starvation [GO:0010350];cellular response to mannitol stimulus [GO:0071325];cellular response to molecule of bacterial origin [GO:0071219];cellular response to potassium ion [GO:0035865];cellular response to salt stress [GO:0071472]…	anchored component of plasma membrane [GO:0046658];cytoplasmic microtubule [GO:0005881];cytosol [GO:0005829];host cell [GO:0043657];plasma membrane [GO:0005886];plasmodesma [GO:0009506];vacuole [GO:0005773]	calcium ion binding [GO:0005509];calmodulin binding [GO:0005516];copper ion binding [GO:0005507];microtubule binding [GO:0008017];phosphatidylinositol-3,4,5-trisphosphate binding [GO:0005547];phosphatidylinositol-3,4-bisphosphate binding [GO:0043325];phosphatidylinositol-3,5-bisphosphate binding [GO:0080025];phosphatidylinositol-4,5-bisphosphate binding [GO:0005546]	19	19	19	66.2	66.2	66.2	323.31	0.236658	0.887982	0.58497	1.85704	0.00454874	3.43427	1.88745	0.00372634	3.49159	2.06064	0.00278055	3.82627	2.12173	0.00215199	3.94793	20.9661	20.868	20.9616	20.0324	20.7016	20.8549	21.1398	20.712	22.009	22.3153	21.2425
Q9LT08	Q9LT08	26S proteasome non-ATPase regulatory subunit 14 homolog	RPN11	At5g23540	26S proteasome non-ATPase regulatory subunit 14 homolog	1.09474	+	1.49007	+	1.22375	+	1.61908	+	proteasome-mediated ubiquitin-dependent protein catabolic process [GO:0043161];protein catabolic process [GO:0030163];protein deubiquitination [GO:0016579]	cytosol [GO:0005829];nucleus [GO:0005634];proteasome complex [GO:0000502];proteasome regulatory particle, lid subcomplex [GO:0008541]	isopeptidase activity [GO:0070122];Lys63-specific deubiquitinase activity [GO:0061578];metal ion binding [GO:0046872];metallopeptidase activity [GO:0008237];proteasome binding [GO:0070628];thiol-dependent ubiquitin-specific protease activity [GO:0004843]	5	5	5	22.7	22.7	22.7	22.467	0.350576	0.822294	-0.815221	1.64589	0.00833624	3.04696	3.71794	0.000156156	8.08814	1.85023	0.00539027	3.42149	3.96217	0	8.94312	17.368	16.8753	16.8904	17.0283	16.783	16.6709	17.1162	17.0758	17.6963	19.0229	18.305
Q9M0Y8	Q9M0Y8	Vesicle-fusing ATPase	NSF	At4g04910	Vesicle-fusing ATPase	1.07963		1.85615	+	1.26697		2.04349	+	Golgi organization [GO:0007030];Golgi to plasma membrane protein transport [GO:0043001];Golgi vesicle docking [GO:0048211];intra-Golgi vesicle-mediated transport [GO:0006891];SNARE complex disassembly [GO:0035494]	cytosol [GO:0005829];Golgi apparatus [GO:0005794];Golgi stack [GO:0005795];plasma membrane [GO:0005886];plasmodesma [GO:0009506];vacuole [GO:0005773]	ATP binding [GO:0005524];ATPase activity [GO:0016887];metal ion binding [GO:0046872]	8	8	8	14.8	14.8	14.8	39.178	0.306285	0.850022	-0.728081	0.684487	0.136789	1.41511	1.54763	0.00987611	2.87239	0.842173	0.0833248	1.68068	1.73916	0.00537551	3.21585	16.5644	16.2485	15.8885	15.655	15.6536	15.8091	16.3773	15.767	NaN	16.5353	18.1487
Q9ZSD4	Q9ZSD4	Syntaxin-121	SYP121	At3g11820	Syntaxin-121	1.0765		1.46521		1.97199		2.3607	+	defense response [GO:0006952];defense response to fungus [GO:0050832];exocytosis [GO:0006887];intracellular protein transport [GO:0006886];maintenance of protein location in plasma membrane [GO:0072660];negative regulation of defense response [GO:0031348];protein localization to plasma membrane [GO:0072659];protein targeting to membrane [GO:0006612];regulation of stomatal movement [GO:0010119];re…	cell plate [GO:0009504];cytosol [GO:0005829];endomembrane system [GO:0012505];integral component of membrane [GO:0016021];plasma membrane [GO:0005886];plasmodesma [GO:0009506];SNARE complex [GO:0031201];trans-Golgi network [GO:0005802]	protein-membrane adaptor activity [GO:0043495];SNAP receptor activity [GO:0005484];SNARE binding [GO:0000149]	3	3	3	9	9	9	21.211	0.625423	0.677985	-1.31381	0.459745	0.256016	1.02032	0.815669	0.0847024	1.63639	0.80102	0.0923725	1.61187	1.13529	0.0304249	2.16831	17.4642	16.768	16.5511	16.7256	NaN	16.8992	16.8505	16.0625	17.9385	20.1164	NaN
Q9FNC9	Q9FNC9	Mitochondrial import receptor subunit TOM9-2	TOM9-2	At5g43970	Mitochondrial import receptor subunit TOM9-2	1.06867	+	0.882648		0.620017		0.433998		protein targeting to mitochondrion [GO:0006626]	integral component of membrane [GO:0016021];mitochondrial outer membrane translocase complex [GO:0005742];mitochondrion [GO:0005739];plastid [GO:0009536];vacuolar membrane [GO:0005774]	P-P-bond-hydrolysis-driven protein transmembrane transporter activity [GO:0015450]	2	2	2	22.2	22.2	22.2	5.6467	0.452354	0.76418	1.00679	1.52183	0.011848	2.82708	0.853193	0.0768211	1.69907	0.722945	0.115257	1.48042	0.337233	0.307883	0.789246	14.3892	15.5569	15.5746	14.8607	14.6556	16.2953	15.7207	15.5044	NaN	NaN	16.7074
O04331;Q9LK25;Q9LY99	O04331;Q9LK25	Prohibitin-3, mitochondrial;Prohibitin-4, mitochondrial	PHB3;PHB4	At3g27280;At5g14300;At5g40770	Prohibitin-3, mitochondrial;Prohibitin-4, mitochondrial	1.06317	+	0.592769		1.13726	+	0.666863		cell division [GO:0051301];defense response to bacterium [GO:0042742];lateral root development [GO:0048527];mitochondrion organization [GO:0007005];negative regulation of cell division [GO:0051782];response to auxin [GO:0009733];response to ethylene [GO:0009723];response to nitric oxide [GO:0071731];response to salt stress [GO:0009651];salicylic acid biosynthetic process [GO:0009697]	chloroplast [GO:0009507];chloroplast envelope [GO:0009941];cytosol [GO:0005829];integral component of membrane [GO:0016021];mitochondrial inner membrane [GO:0005743];mitochondrial respiratory chain complex I [GO:0005747];mitochondrion [GO:0005739];nucleolus [GO:0005730];plant-type cell wall [GO:0009505];plasma membrane [GO:0005886];vacuolar membrane [GO:0005774];vacuole [GO:0005773]	protein-containing complex binding [GO:0044877]	9	9	9	48	48	48	292.65	0.148845	0.923736	-0.390248	1.70506	0.00682379	3.15371	0.477432	0.218823	1.05251	1.64149	0.00882251	3.03906	0.524863	0.178736	1.13769	18.392	18.1661	18.1193	18.0825	18.1974	18.0965	18.5124	17.6572	20.0592	18.6871	18.7415
Q9FJ41	Q9FJ41	GDSL esterase/lipase At5g45950		At5g45950	GDSL esterase/lipase At5g45950	1.05499	+	0.714658		0		0		lipid catabolic process [GO:0016042]	extracellular region [GO:0005576]	hydrolase activity, acting on ester bonds [GO:0016788]	1	1	1	3.9	3.9	3.9	3.5287	0.371051	0.816517	0.854649	1.68659	0.00732369	3.12026	0.984388	0.0519746	1.91725	NaN	1	NaN	NaN	1	NaN	NaN	14.7856	14.1377	15.3489	14.6734	NaN	NaN	15.0252	NaN	NaN	NaN
Q9SHC8	Q9SHC8	Vesicle-associated protein 1-2;Vesicle-associated protein 1-2, N-terminally processed	PVA12	At2g45140	Vesicle-associated protein 1-2	1.0529	+	0		2.49901	+	0		endoplasmic reticulum membrane organization [GO:0090158];endoplasmic reticulum-plasma membrane tethering [GO:0061817];protein targeting [GO:0006605]	cytosol [GO:0005829];endoplasmic reticulum [GO:0005783];endoplasmic reticulum membrane [GO:0005789];integral component of membrane [GO:0016021];nucleus [GO:0005634];plasma membrane [GO:0005886]		3	3	3	18.8	18.8	18.8	28.459	NaN	1	NaN	1.14366	0.0366173	2.18228	NaN	1	NaN	4.25633	0	10.0776	NaN	1	NaN	15.8597	16.554	NaN	NaN	NaN	NaN	NaN	NaN	16.5571	16.7566	16.1077
B9DGY1	B9DGY1		At3g07700	At3g07700	Protein ACTIVITY OF BC1 COMPLEX KINASE 7, chloroplastic	1.04575	+	0.338593		0		0		cellular response to oxidative stress [GO:0034599];iron ion homeostasis [GO:0055072];membrane lipid biosynthetic process [GO:0046467];plastoglobule organization [GO:0080177];regulation of response to reactive oxygen species [GO:1901031];response to iron ion starvation [GO:1990641];response to oxidative stress [GO:0006979]	chloroplast thylakoid membrane [GO:0009535];integral component of membrane [GO:0016021];plastoglobule [GO:0010287]	ATP binding [GO:0005524];protein kinase activity [GO:0004672];protein serine kinase activity [GO:0106310];protein threonine kinase activity [GO:0106311]	3	3	3	4	4	4	5.285	0.735797	0.61023	-1.50216	1.39411	0.0176568	2.60566	0.56762	0.171352	1.21323	NaN	1	NaN	NaN	1	NaN	15.4714	14.4795	14.6022	NaN	NaN	NaN	NaN	NaN	NaN	NaN	NaN
Q9SKR2;F4IFM9	Q9SKR2	Synaptotagmin-1	SYT1	At2g20990;At2g21010	Synaptotagmin-1	1.04361	+	0.616677	+	1.08517	+	0.658243	+	endocytosis [GO:0006897];lipid transport [GO:0006869];viral process [GO:0016032]	endoplasmic reticulum [GO:0005783];endosome membrane [GO:0010008];integral component of membrane [GO:0016021];plasma membrane [GO:0005886]	lipid binding [GO:0008289];metal ion binding [GO:0046872]	13	13	13	29.8	29.8	29.8	101.45	0.118895	0.936948	-0.319042	2.1457	0.00256635	3.9962	1.69196	0.00668901	3.12996	2.47519	0.00130781	4.69364	2.26562	0.00168557	4.2425	17.9765	18.0689	17.7324	17.5098	17.8318	17.6878	17.8266	17.7752	18.189	18.9891	19.1756
P46286;Q42064;Q4PSL7	P46286;Q42064	60S ribosomal protein L8-1;60S ribosomal protein L8-3	RPL8A;RPL8C	At2g18020;At3g51190;At4g36130	60S ribosomal protein L8-1;60S ribosomal protein L8-3	1.04169	+	-0.311554		0.901108		-0.452137		cytoplasmic translation [GO:0002181]	cytosol [GO:0005829];cytosolic large ribosomal subunit [GO:0022625];cytosolic ribosome [GO:0022626];mitochondrion [GO:0005739];nucleolus [GO:0005730];plasma membrane [GO:0005886];polysomal ribosome [GO:0042788];vacuolar membrane [GO:0005774];vacuole [GO:0005773]	mRNA binding [GO:0003729];RNA binding [GO:0003723];structural constituent of ribosome [GO:0003735]	5	5	5	19.4	19.4	19.4	78.645	0.313394	0.843993	0.742251	1.14832	0.0364888	2.19006	0.118397	0.645476	-0.317833	0.93845	0.0646578	1.84095	0.178475	0.504027	-0.458078	17.5561	17.2917	17.0547	17.1893	17.0085	17.332	17.6005	17.7131	18.2038	18.9857	19.0245
Q4V3D1	Q4V3D1		HON5	At1g48620	At1g48620	1.03982	+	0.115927		0		0		chromosome condensation [GO:0030261];DNA mediated transformation [GO:0009294];negative regulation of chromatin silencing [GO:0031936];negative regulation of DNA recombination [GO:0045910];nucleosome assembly [GO:0006334];nucleosome positioning [GO:0016584]	nucleolus [GO:0005730];nucleosome [GO:0000786];nucleus [GO:0005634]	double-stranded DNA binding [GO:0003690];nucleosomal DNA binding [GO:0031492]	3	3	3	17.5	17.5	17.5	6.8547	0.486695	0.758519	-1.06927	2.42819	0.00171065	4.59004	0.0860762	0.7232	0.23745	NaN	1	NaN	NaN	1	NaN	15.4044	14.5616	14.5165	14.8328	NaN	NaN	NaN	NaN	NaN	NaN	16.1001
Q42602	Q42602	Cytochrome P450 89A2	CYP89A2	At1g64900	Cytochrome P450 89A2	1.03769	+	0.568771	+	0.753379	+	0.284455			integral component of membrane [GO:0016021];membrane [GO:0016020]	heme binding [GO:0020037];iron ion binding [GO:0005506];oxidoreductase activity, acting on paired donors, with incorporation or reduction of molecular oxygen, NAD(P)H as one donor, and incorporation of one atom of oxygen [GO:0016709]	2	2	2	5.7	5.7	5.7	4.2027	0.4808	0.76352	1.05861	1.3084	0.0238132	2.45941	1.00548	0.0497262	1.95229	1.10034	0.0409247	2.11003	0.755329	0.0937848	1.53511	14.7588	14.894	NaN	14.1364	14.992	14.6337	14.5057	14.6526	NaN	NaN	NaN
Q9SZR1	Q9SZR1	Calcium-transporting ATPase 10, plasma membrane-type	ACA10	At4g29900	Calcium-transporting ATPase 10, plasma membrane-type	1.03373	+	1.41722	+	0		0			integral component of plasma membrane [GO:0005887];intracellular membrane-bounded organelle [GO:0043231];plasma membrane [GO:0005886];plasmodesma [GO:0009506]	ATPase-coupled cation transmembrane transporter activity [GO:0019829];ATP binding [GO:0005524];calcium transmembrane transporter activity, phosphorylative mechanism [GO:0005388];calmodulin binding [GO:0005516];metal ion binding [GO:0046872]	1	1	1	1.4	1.4	1.4	8.0593	0.391767	0.794665	0.894053	1.33817	0.0215706	2.51002	2.10865	0.00205786	3.92172	NaN	1	NaN	NaN	1	NaN	15.1123	13.7117	NaN	13.6357	NaN	NaN	NaN	NaN	NaN	NaN	NaN
Q8H183	Q8H183	Beta-ureidopropionase	PYD3	At5g64370	Beta-ureidopropionase	1.02807	+	0.956351	+	0		0		beta-alanine biosynthetic process via 3-ureidopropionate [GO:0033396];cellular response to nitrogen levels [GO:0043562];uracil catabolic process [GO:0006212]	cytosol [GO:0005829]	beta-ureidopropionase activity [GO:0003837];hydrolase activity, acting on carbon-nitrogen (but not peptide) bonds, in linear amides [GO:0016811]	2	2	2	8.1	8.1	8.1	5.522	0.4713	0.763486	-1.04138	1.95126	0.00369936	3.61322	1.7687	0.00554811	3.27004	NaN	1	NaN	NaN	1	NaN	15.096	14.3369	14.2707	14.4519	NaN	NaN	NaN	NaN	NaN	NaN	NaN
Q9SRT9	Q9SRT9	UDP-arabinopyranose mutase 1	RGP1	At3g02230	UDP-arabinopyranose mutase 1	1.02334	+	1.01156	+	1.99707	+	1.98529	+	cell wall organization [GO:0071555];plant-type cell wall biogenesis [GO:0009832];plant-type cell wall organization or biogenesis [GO:0071669];pollen development [GO:0009555];UDP-L-arabinose metabolic process [GO:0033356]	cell wall [GO:0005618];cytosol [GO:0005829];cytosolic ribosome [GO:0022626];Golgi apparatus [GO:0005794];Golgi stack [GO:0005795];Golgi trans cisterna [GO:0000138];polysomal ribosome [GO:0042788];vacuolar membrane [GO:0005774]	cellulose synthase (UDP-forming) activity [GO:0016760];intramolecular transferase activity [GO:0016866];structural constituent of ribosome [GO:0003735];UDP-arabinopyranose mutase activity [GO:0052691]	8	2	2	28.9	7	7	10.529	0.906423	0.521002	-1.78772	1.88222	0.00425397	3.48169	3.55907	0.000140921	7.57042	1.79657	0.00607816	3.32149	1.97958	0.00289532	3.66783	17.4625	17.0387	17.2561	17.482	16.5589	17.1035	16.9138	NaN	18.6812	18.9056	17.7407
Q9FF55	Q9FF55	Protein disulfide isomerase-like 1-4	PDIL1-4	At5g60640	Protein disulfide isomerase-like 1-4	1.02162	+	0.404942		1.25979	+	0.643111		protein folding [GO:0006457];response to endoplasmic reticulum stress [GO:0034976];response to oxidative stress [GO:0006979]	cell wall [GO:0005618];endoplasmic reticulum [GO:0005783];endoplasmic reticulum lumen [GO:0005788];extracellular region [GO:0005576];mitochondrion [GO:0005739];nucleus [GO:0005634];plastid [GO:0009536];secretory vesicle [GO:0099503];vacuolar membrane [GO:0005774]	protein disulfide isomerase activity [GO:0003756]	15	15	15	34.2	34.2	34.2	98.661	0.438444	0.772538	-0.981212	1.1969	0.0312711	2.27137	0.177942	0.53024	0.45688	1.32316	0.0208124	2.48448	0.293069	0.353113	0.701536	17.996	17.8332	17.9148	18.0379	17.6906	17.0449	18.1267	17.967	19.1143	20.1747	18.3398
Q38882;P58766	Q38882	Phospholipase D alpha 1	PLDALPHA1	At3g15730;At5g25370	Phospholipase D alpha 1	1.01919	+	1.01091	+	1.00297	+	0.994697	+	abscisic acid-activated signaling pathway [GO:0009738];ethylene-activated signaling pathway [GO:0009873];fatty acid metabolic process [GO:0006631];leaf shaping [GO:0010358];membrane lipid catabolic process [GO:0046466];phosphatidylcholine metabolic process [GO:0046470];phospholipid catabolic process [GO:0009395];positive regulation of abscisic acid-activated signaling pathway [GO:0009789];regulat…	chloroplast [GO:0009507];clathrin-coated vesicle [GO:0030136];cytoplasm [GO:0005737];cytosol [GO:0005829];endoplasmic reticulum [GO:0005783];membrane [GO:0016020];mitochondrial membrane [GO:0031966];mitochondrion [GO:0005739];nucleus [GO:0005634];plasma membrane [GO:0005886];plasmodesma [GO:0009506];vacuole [GO:0005773]	calcium ion binding [GO:0005509];calcium ion binding [GO:0005509];GTPase activator activity [GO:0005096];N-acylphosphatidylethanolamine-specific phospholipase D activity [GO:0070290];phosphatidylinositol-4,5-bisphosphate binding [GO:0005546];phospholipase activity [GO:0004620];phospholipase D activity [GO:0004630];phospholipase D activity [GO:0004630]	19	19	17	37.7	37.7	34	233.75	0.0254732	0.982549	0.0745019	1.91864	0.00385037	3.55081	1.94134	0.00318044	3.59418	2.65629	0.000610635	5.10684	2.73534	0.00035122	5.29459	19.4599	18.9766	18.553	18.5717	18.8277	18.8489	18.9387	19.0108	20.3668	19.8866	19.9545
Q42342	Q42342	Cytochrome b5 isoform E	CYTB5-E	At5g53560	Cytochrome b5 isoform E	1.01894		0.275385		-0.0819051		-0.82546			chloroplast thylakoid membrane [GO:0009535];endoplasmic reticulum [GO:0005783];endoplasmic reticulum membrane [GO:0005789];integral component of membrane [GO:0016021];intracellular membrane-bounded organelle [GO:0043231];membrane [GO:0016020];plasma membrane [GO:0005886];plastid [GO:0009536];vacuolar membrane [GO:0005774];vacuole [GO:0005773]	electron transfer activity [GO:0009055];heme binding [GO:0020037];metal ion binding [GO:0046872]	4	4	4	40.3	40.3	40.3	55.924	0.550741	0.713449	1.18354	0.382322	0.320578	0.876147	0.0711831	0.760724	0.199017	0.0396603	0.865005	-0.114306	0.340647	0.304657	-0.795914	NaN	17.7407	17.6531	17.2737	17.682	17.4971	18.0464	17.7311	17.3607	NaN	18.6727
Q8GW48	Q8GW48		HSBP	At4g15802	Heat shock factor-binding protein	1.01807		2.35386	+	0.71255		2.04834	+	cellular heat acclimation [GO:0070370];response to heat [GO:0009408];seed development [GO:0048316]	cytosol [GO:0005829];Golgi apparatus [GO:0005794];nucleus [GO:0005634]	protein self-association [GO:0043621];transcription corepressor activity [GO:0003714]	3	3	3	43	43	43	93.112	0.594521	0.698784	1.26024	0.394877	0.308946	0.899928	3.42647	0.000130982	7.15981	0.265125	0.429316	0.644493	4.00576	0	9.10372	18.0812	17.9197	17.408	17.0281	17.8601	17.9831	17.8999	17.916	NaN	19.8309	19.8866
P48347;Q9S9Z8;F4I1B7;Q9C5W6	P48347	14-3-3-like protein GF14 epsilon	GRF10	At1g22290;At1g22300;At1g26480;At1g34760	14-3-3-like protein GF14 epsilon	1.01755	+	0.359467		0.900001	+	0.241913		brassinosteroid mediated signaling pathway [GO:0009742];response to abscisic acid [GO:0009737]	cytoplasm [GO:0005737];cytosol [GO:0005829];mitochondrion [GO:0005739];nucleus [GO:0005634];plasma membrane [GO:0005886];plasmodesma [GO:0009506]	ATP binding [GO:0005524];ATPase binding [GO:0051117]	10	10	9	40.2	40.2	40.2	133.04	0.141814	0.93007	0.373784	1.16395	0.0348851	2.21619	0.709596	0.114791	1.4578	1.04247	0.0487719	2.01374	0.495291	0.193796	1.08477	17.8949	18.1773	18.9057	18.7191	17.9942	18.5622	19.015	18.5959	20.3961	18.6938	18.9037
P42697	P42697	Dynamin-related protein 1A	DRP1A	At5g42080	Dynamin-related protein 1A	1.01228		2.0017	+	1.33076		2.32018	+	cell plate formation involved in plant-type cell wall biogenesis [GO:0009920];clathrin-dependent endocytosis [GO:0072583];cytokinesis by cell plate formation [GO:0000911];embryo development ending in seed dormancy [GO:0009793];mitochondrial fission [GO:0000266];regulation of establishment of cell polarity [GO:2000114];root hair initiation [GO:0048766];trichome branching [GO:0010091];xylem and phl…	cell plate [GO:0009504];chloroplast thylakoid membrane [GO:0009535];cytoplasm [GO:0005737];cytosol [GO:0005829];membrane [GO:0016020];microtubule [GO:0005874];phragmoplast [GO:0009524];plasma membrane [GO:0005886];plasmodesma [GO:0009506];plastid [GO:0009536];vacuolar membrane [GO:0005774];vacuole [GO:0005773]	clathrin binding [GO:0030276];GTP binding [GO:0005525];GTPase activity [GO:0003924];microtubule binding [GO:0008017];protein histidine kinase binding [GO:0043424]	13	13	13	27.2	27.2	27.2	86.51	0.732493	0.612804	-1.49657	0.547375	0.200393	1.1776	4.22546	0	9.95282	0.7706	0.100653	1.56081	5.03726	0	13.756	17.2654	16.8347	16.6751	16.4673	16.8589	16.4788	16.2796	16.3512	18.8726	NaN	18.1613
O82662	O82662	Succinyl-CoA ligase [ADP-forming] subunit beta, mitochondrial		At2g20420	Succinate--CoA ligase [ADP-forming] subunit beta, mitochondrial	1.00028	+	1.42462	+	0.842163	+	1.26651	+	response to cadmium ion [GO:0046686];succinyl-CoA metabolic process [GO:0006104];tricarboxylic acid cycle [GO:0006099]	mitochondrion [GO:0005739];succinate-CoA ligase complex [GO:0042709]	ATP binding [GO:0005524];copper ion binding [GO:0005507];magnesium ion binding [GO:0000287];succinate-CoA ligase (ADP-forming) activity [GO:0004775];succinate-CoA ligase (GDP-forming) activity [GO:0004776]	13	13	13	38.2	38.2	38.2	118.77	0.292077	0.859842	0.699533	1.17727	0.033439	2.23848	2.69172	0.000306189	5.19041	1.04313	0.0487733	2.01484	2.8772	0.000276817	5.64353	18.3199	18.3457	17.9782	18.9191	18.309	18.405	18.6917	18.7898	19.708	20.0324	19.6078
Q8W1X2	Q8W1X2	Pyridoxal kinase	PK	At5g37850	Pyridoxal kinase	0.994807		0.49915		-0.0856636		-0.581321		hyperosmotic salinity response [GO:0042538];pyridoxal 5'-phosphate salvage [GO:0009443];pyridoxine biosynthetic process [GO:0008615];trichoblast differentiation [GO:0010054]	chloroplast [GO:0009507];cytosol [GO:0005829];plastid [GO:0009536]	ATP binding [GO:0005524];metal ion binding [GO:0046872];pyridoxal kinase activity [GO:0008478]	4	4	4	16.5	16.5	16.5	13.872	0.837055	0.562976	1.67214	0.754271	0.111689	1.53333	0.268415	0.402627	0.651278	0.169154	0.565193	-0.436998	0.608348	0.141387	-1.28426	15.2409	15.4975	15.7642	NaN	15.7138	15.923	16.3324	15.8628	NaN	NaN	NaN
Q9XIE2;Q7PC86;Q94A18;Q7PC87;Q7PC84;Q7PC85;O81016;Q7PC88	Q9XIE2	ABC transporter G family member 36	ABCG36	At1g15210;At1g59870;At1g66950;At2g26910;At2g29940;At2g36380;At3g16340;At3g30842	ABC transporter G family member 36	0.992265	+	-0.596143		1.01548	+	-0.57293		abscisic acid transport [GO:0080168];abscisic acid-activated signaling pathway [GO:0009738];auxin polar transport [GO:0009926];auxin-activated signaling pathway [GO:0009734];cadmium ion transport [GO:0015691];cellular detoxification [GO:1990748];cellular response to indolebutyric acid stimulus [GO:0071366];cotyledon development [GO:0048825];coumarin metabolic process [GO:0009804];cutin transport …	chloroplast [GO:0009507];chloroplast envelope [GO:0009941];endoplasmic reticulum [GO:0005783];endoplasmic reticulum membrane [GO:0005789];integral component of membrane [GO:0016021];mitochondrion [GO:0005739];peroxisome [GO:0005777];plasma membrane [GO:0005886];plasmodesma [GO:0009506];pollen coat [GO:0070505];trans-Golgi network [GO:0005802];vacuolar membrane [GO:0005774]	ATP binding [GO:0005524];ATPase-coupled transmembrane transporter activity [GO:0042626];auxin efflux transmembrane transporter activity [GO:0010329];cadmium ion transmembrane transporter activity [GO:0015086];efflux transmembrane transporter activity [GO:0015562];mRNA binding [GO:0003729]	27	27	25	22.7	22.7	21.4	125.05	0.0375213	0.977238	-0.108376	2.7803	0.00135907	5.40348	0.317651	0.34926	-0.750701	3.5652	0	7.58986	0.307593	0.33738	-0.730694	18.8664	18.4076	18.2747	18.0298	18.148	18.6179	18.5461	18.1736	19.4151	19.2412	19.3929
Q8L6Y1	Q8L6Y1	Ubiquitin carboxyl-terminal hydrolase 14	UBP14	At3g20630	Ubiquitin carboxyl-terminal hydrolase 14	0.985362	+	0.800622	+	0		0		auxin-activated signaling pathway [GO:0009734];cellular response to gibberellin stimulus [GO:0071370];embryo development ending in seed dormancy [GO:0009793];leaf morphogenesis [GO:0009965];protein deubiquitination [GO:0016579];regulation of cell population proliferation [GO:0042127];root hair elongation [GO:0048767];ubiquitin-dependent protein catabolic process [GO:0006511]	cytosol [GO:0005829];nucleus [GO:0005634]	cysteine-type endopeptidase activity [GO:0004197];linear polyubiquitin binding [GO:1990450];thiol-dependent ubiquitin-specific protease activity [GO:0004843];ubiquitinyl hydrolase activity, acting on linear ubiquitin [GO:0061815];zinc ion binding [GO:0008270]	2	2	2	3.5	3.5	3.5	4.2844	0.452084	0.76365	1.0063	1.6953	0.00691601	3.13601	1.63685	0.00786925	3.03075	NaN	1	NaN	NaN	1	NaN	14.8095	14.6238	NaN	14.1684	NaN	NaN	NaN	NaN	NaN	NaN	NaN
Q39043	Q39043	Mediator of RNA polymerase II transcription subunit 37f	MED37F	At5g42020	Heat shock 70 kDa protein BIP2	0.981253		1.16584	+	1.58224	+	1.76682	+	cellular response to unfolded protein [GO:0034620];chaperone cofactor-dependent protein refolding [GO:0051085];endoplasmic reticulum unfolded protein response [GO:0030968];protein refolding [GO:0042026];response to cadmium ion [GO:0046686];response to endoplasmic reticulum stress [GO:0034976];ubiquitin-dependent ERAD pathway [GO:0030433]	cell wall [GO:0005618];cytoplasm [GO:0005737];endoplasmic reticulum [GO:0005783];endoplasmic reticulum chaperone complex [GO:0034663];endoplasmic reticulum lumen [GO:0005788];mediator complex [GO:0016592];membrane [GO:0016020];nucleolus [GO:0005730];nucleus [GO:0005634];plasma membrane [GO:0005886];plasmodesma [GO:0009506];plastid [GO:0009536];secretory vesicle [GO:0099503];vacuolar membrane [GO:…	ATP binding [GO:0005524];ATPase activity [GO:0016887];heat shock protein binding [GO:0031072];misfolded protein binding [GO:0051787];protein folding chaperone [GO:0044183];unfolded protein binding [GO:0051082]	27	2	2	47.9	4.3	4.3	79.587	0.488982	0.755814	-1.0734	0.713361	0.125101	1.46419	1.11931	0.0356561	2.14163	1.92118	0.00438049	3.55565	3.78276	0	8.30785	19.3136	17.0778	17.0693	17.5831	17.0243	17.6392	17.1713	16.805	18.9372	18.743	19.6304
Q94CC6;A4VCL8;Q1PF50	Q94CC6;A4VCL8		At4g36195;At4g36190	At2g18080;At4g36190;At4g36195	Prolyl carboxypeptidase like protein;At4g36190	0.978223		-0.0666618		0.411036	+	-0.633848		megagametogenesis [GO:0009561];proteolysis [GO:0006508]	extracellular region [GO:0005576];secretory vesicle [GO:0099503];vacuolar membrane [GO:0005774];vacuole [GO:0005773]	carboxypeptidase activity [GO:0004180];dipeptidyl-peptidase activity [GO:0008239];serine-type peptidase activity [GO:0008236]	6	6	6	15.8	15.8	15.8	14.831	0.462297	0.761868	1.02498	0.852819	0.0830499	1.69845	0.0351115	0.872328	-0.101665	1.0479	0.0482185	2.02276	0.851939	0.0714392	-1.69698	16.0764	15.8306	16.0897	NaN	15.8236	16.167	16.1788	15.9233	NaN	NaN	16.4422
Q8L7K9	Q8L7K9	NAD-dependent malic enzyme 2, mitochondrial	NAD-ME2	At4g00570	NAD-dependent malic enzyme 2, mitochondrial	0.975989	+	0.822575		1.15963	+	1.00622	+	malate metabolic process [GO:0006108];pyruvate metabolic process [GO:0006090]	cytosol [GO:0005829];mitochondrion [GO:0005739]	ATP binding [GO:0005524];cobalt ion binding [GO:0050897];malate dehydrogenase (decarboxylating) (NAD+) activity [GO:0004471];malic enzyme activity [GO:0004470];NAD binding [GO:0051287];protein homodimerization activity [GO:0042803];zinc ion binding [GO:0008270]	10	10	10	22.1	22.1	22.1	33.461	0.190938	0.899614	-0.485916	1.31478	0.0232874	2.47025	0.858164	0.0758009	1.70736	2.62405	0.000697124	5.0316	1.50644	0.00996226	2.80017	18.1922	17.1755	17.2668	16.4852	17.2264	16.6948	17.3419	17.1221	18.2184	17.8825	18.1673
Q8L5Z7	Q8L5Z7	Sorting nexin 2A	SNX2A	At5g58440	Sorting nexin 2A	0.97449	+	0.867336	+	0		0		developmental process [GO:0032502];protein maturation [GO:0051604];protein transport [GO:0015031];seedling development [GO:0090351]	cytosol [GO:0005829];Golgi apparatus [GO:0005794];multivesicular body membrane [GO:0032585];plastid [GO:0009536];retromer complex [GO:0030904]	phosphatidylinositol binding [GO:0035091];protein self-association [GO:0043621]	2	2	2	6	6	6	4.4132	0.0233442	0.983904	0.0684297	2.0974	0.00300538	3.89923	1.38866	0.0159119	2.59631	NaN	1	NaN	NaN	1	NaN	14.1408	14.9541	14.5632	14.753	15.0058	NaN	NaN	14.6081	NaN	NaN	NaN
O49377;Q9SIQ9;Q9LFP1;Q9LFS4	O49377	Vesicle-associated membrane protein 711	VAMP711	At2g25340;At4g32150;At5g11150;At5g16000	Vesicle-associated membrane protein 711	0.972855		0.772273		0.988372		0.787789		defense response to virus [GO:0051607];membrane fusion [GO:0061025];negative regulation of multicellular organism growth [GO:0040015];protein autophosphorylation [GO:0046777];protein localization to nucleus [GO:0034504];protein phosphorylation [GO:0006468];protein transport [GO:0015031];response to abscisic acid [GO:0009737];response to salt stress [GO:0009651];stomatal movement [GO:0010118];vesi…	cytoplasm [GO:0005737];Golgi apparatus [GO:0005794];HOPS complex [GO:0030897];integral component of membrane [GO:0016021];nucleoplasm [GO:0005654];plasma membrane [GO:0005886];vacuolar membrane [GO:0005774];vacuole [GO:0005773]	ATP binding [GO:0005524];identical protein binding [GO:0042802];protein kinase activity [GO:0004672];protein serine kinase activity [GO:0106310];protein threonine kinase activity [GO:0106311]	5	5	5	32.4	32.4	32.4	22.149	0.0229722	0.984259	-0.0673658	0.819663	0.09161	1.64307	0.471811	0.222249	1.04231	0.827961	0.0862373	1.65695	0.480579	0.201752	1.05821	16.7851	16.6201	16.8069	16.1418	16.778	16.5938	16.8353	16.0847	NaN	17.5811	18.253
Q9M356	Q9M356		F15G16.210	At3g61820	Eukaryotic aspartyl protease family protein	0.96999	+	0.850524		0		0			cytosol [GO:0005829];plant-type cell wall [GO:0009505];plasmodesma [GO:0009506]	aspartic-type endopeptidase activity [GO:0004190]	3	3	3	11	11	11	26.014	1.08577	0.417464	-2.08575	1.54563	0.0109969	2.86887	0.936438	0.0598664	1.83761	NaN	1	NaN	NaN	1	NaN	15.2481	NaN	15.1054	15.5673	NaN	NaN	NaN	NaN	NaN	NaN	16.0877
Q96321;Q9FWY7	Q96321	Importin subunit alpha-1	IMPA1	At1g02690;At3g06720	Importin subunit alpha-1	0.961957		0.989326	+	0.98028		1.00765	+	NLS-bearing protein import into nucleus [GO:0006607];protein import into nucleus [GO:0006606]	cell wall [GO:0005618];cytoplasm [GO:0005737];cytosol [GO:0005829];nuclear envelope [GO:0005635];nucleolus [GO:0005730];nucleus [GO:0005634]	nuclear import signal receptor activity [GO:0061608];nuclear localization sequence binding [GO:0008139]	4	3	3	13	10	10	14.508	0.0319065	0.982117	-0.0926911	1.01109	0.0522903	1.96159	3.06286	0.000185859	6.1252	0.984726	0.056777	1.91781	2.45751	0.00114768	4.65449	16.0481	15.8737	15.7684	15.5916	16.2738	15.8362	15.6108	15.4877	17.6426	17.3163	16.7097
Q9ZW19	Q9ZW19	Tropinone reductase homolog At2g29360	SDR	At2g29360	Tropinone reductase homolog At2g29360	0.961034	+	0.627816	+	0		0				oxidoreductase activity [GO:0016491]	1	1	1	5.9	5.9	5.9	10.317	0.0459341	0.968885	0.131558	3.22162	0.00053944	6.56129	2.21207	0.00178013	4.1315	NaN	1	NaN	NaN	1	NaN	NaN	14.8978	14.647	14.6036	14.766	NaN	NaN	14.5178	NaN	NaN	NaN
Q56WK6	Q56WK6	Patellin-1	PATL1	At1g72150	Patellin-1	0.960978	+	1.1215	+	0.628357	+	0.788876	+	cell cycle [GO:0007049];cell division [GO:0051301];pollen tube growth [GO:0009860]	apoplast [GO:0048046];Golgi apparatus [GO:0005794];mitochondrion [GO:0005739];plasma membrane [GO:0005886];plasmodesma [GO:0009506];vacuole [GO:0005773]	lipid binding [GO:0008289];protease binding [GO:0002020]	22	19	19	43.5	37.3	37.3	196.23	0.814296	0.566004	1.6341	2.46142	0.00155049	4.66313	2.20066	0.00183399	4.10808	1.78912	0.00612844	3.3077	1.63193	0.00729597	3.02195	19.4475	19.4694	19.4581	18.8401	19.2934	19.5625	19.833	19.8567	20.2464	20.6424	19.9977
Q9SHU7	Q9SHU7	Protein TIC 21, chloroplastic	TIC21	At2g15290	Protein TIC 21, chloroplastic	0.947765	+	0.694208		-0.553711		-0.807268		cellular metal ion homeostasis [GO:0006875];protein import into chloroplast stroma [GO:0045037]	chloroplast [GO:0009507];chloroplast envelope [GO:0009941];chloroplast inner membrane [GO:0009706];integral component of membrane [GO:0016021];mitochondrion [GO:0005739]	copper ion transmembrane transporter activity [GO:0005375];iron ion transmembrane transporter activity [GO:0005381];protein homodimerization activity [GO:0042803]	1	1	1	4.7	4.7	4.7	2.5445	1.53565	0.2675	2.85133	1.09323	0.0422401	2.09817	0.677981	0.125849	1.40401	0.625023	0.151557	-1.31312	0.870544	0.0684764	-1.728	14.1264	15.6968	13.988	14.4429	15.0987	16.5065	15.9809	16.6738	NaN	NaN	NaN
Q9LK72	Q9LK72	Lectin-like protein At3g16530		At3g16530	Lectin-like protein At3g16530	0.939096	+	-1.03055		1.53402	+	-0.435619		response to chitin [GO:0010200];response to oomycetes [GO:0002239]	apoplast [GO:0048046];cell wall [GO:0005618];cytosol [GO:0005829];nucleus [GO:0005634]	carbohydrate binding [GO:0030246]	8	8	6	39.1	39.1	26.1	78.072	0.819851	0.563786	-1.64339	1.07648	0.0439965	2.07029	0.429873	0.251282	-0.965364	2.1477	0.00247619	4.00023	0.161275	0.533469	-0.419	18.7331	17.9089	17.323	17.5644	17.5114	17.5462	17.3627	16.7295	17.8401	19.2918	19.1656
Q9FJB5;Q9FJK8;Q8W4J9	Q9FJB5;Q9FJK8;Q8W4J9	Disease resistance RPP8-like protein 3;Probable disease resistance RPP8-like protein 4;Disease resistance protein RPP8	RPP8L3;RPP8L4;RPP8	At5g35450;At5g43470;At5g48620	Disease resistance RPP8-like protein 3;Probable disease resistance RPP8-like protein 4;Disease resistance protein RPP8	0.938085	+	0.931978	+	0		0		cellular response to salicylic acid stimulus [GO:0071446];defense response [GO:0006952];defense response to virus [GO:0051607];plant-type hypersensitive response [GO:0009626];positive regulation of defense response to virus by host [GO:0002230];response to absence of light [GO:0009646];response to blue light [GO:0009637];response to light stimulus [GO:0009416];response to oomycetes [GO:0002239];r…	plasma membrane [GO:0005886];plastid [GO:0009536]	ADP binding [GO:0043531];ATP binding [GO:0005524];nucleotide binding [GO:0000166]	1	1	1	1.9	1.9	1.9	4.9098	0.628675	0.675758	-1.31942	2.48665	0.00157877	4.7191	1.66751	0.00716942	3.08581	NaN	1	NaN	NaN	1	NaN	14.6772	14.7178	14.5944	14.013	NaN	NaN	NaN	NaN	NaN	NaN	NaN
P29402	P29402	Calnexin homolog 1	CNX1	At5g61790	Calnexin homolog 1	0.937764		0.156388		1.04825	+	0.266873		endoplasmic reticulum unfolded protein response [GO:0030968];protein folding [GO:0006457]	chloroplast [GO:0009507];endoplasmic reticulum [GO:0005783];endoplasmic reticulum membrane [GO:0005789];integral component of membrane [GO:0016021];mitochondrion [GO:0005739];plant-type cell wall [GO:0009505];plasma membrane [GO:0005886];plasmodesma [GO:0009506];vacuolar membrane [GO:0005774];vacuole [GO:0005773]	calcium ion binding [GO:0005509];carbohydrate binding [GO:0030246];unfolded protein binding [GO:0051082]	10	10	8	18.3	18.3	13.6	39.793	0.0908223	0.946687	-0.249504	0.756891	0.11059	1.53774	0.0413192	0.850685	0.118888	1.06029	0.0459238	2.04335	0.0752364	0.727845	0.209571	19.4424	17.7959	17.8095	18.1292	17.883	18.6608	18.4044	17.787	19.48	17.9282	19.3632
P46077	P46077	14-3-3-like protein GF14 phi	GRF4	At1g35160	14-3-3-like protein GF14 phi	0.934823	+	1.24066	+	0.993153	+	1.29899	+		cytoplasm [GO:0005737];nucleus [GO:0005634]		7	2	2	33.7	12	12	14.233	0.112998	0.935931	-0.304671	1.49279	0.0130121	2.77634	2.43334	0.000666667	4.60133	1.45595	0.0132901	2.71231	2.26938	0.00169211	4.25035	17.9959	17.9349	18.3073	18.2249	17.6458	17.9147	18.3521	18.3171	18.5412	19.9445	18.6011
Q9SJD4	Q9SJD4	Long chain acyl-CoA synthetase 8	LACS8	At2g04350	Long chain acyl-CoA synthetase 8	0.931488		0.546817		0.732901		0.34823		fatty acid metabolic process [GO:0006631]	chloroplast envelope [GO:0009941];endoplasmic reticulum [GO:0005783];Golgi apparatus [GO:0005794];membrane [GO:0016020];mitochondrion [GO:0005739]	ATP binding [GO:0005524];long-chain fatty acid-CoA ligase activity [GO:0004467]	6	6	6	12.1	12.1	12.1	19.864	0.398901	0.791798	0.907513	0.774072	0.106057	1.56665	0.494215	0.208422	1.08283	0.592849	0.164256	1.25733	0.296746	0.348597	0.708948	16.0836	15.3084	15.8885	15.5161	16.076	16.1627	15.7243	15.628	NaN	NaN	17.1652
Q9SF40	Q9SF40	60S ribosomal protein L4-1	RPL4A	At3g09630	60S ribosomal protein L4-1	0.9245	+	-0.354996		0.800805	+	-0.478692		translation [GO:0006412]	cell wall [GO:0005618];cytosol [GO:0005829];cytosolic large ribosomal subunit [GO:0022625];cytosolic ribosome [GO:0022626];nucleolus [GO:0005730];plasma membrane [GO:0005886];plasmodesma [GO:0009506];polysomal ribosome [GO:0042788];vacuole [GO:0005773]	mRNA binding [GO:0003729];RNA binding [GO:0003723];structural constituent of ribosome [GO:0003735]	8	8	4	25.1	25.1	9.6	93.964	0.297626	0.859927	0.71072	2.21353	0.00230986	4.13452	0.178477	0.529393	-0.458083	2.51194	0.00113916	4.77566	0.257775	0.390828	-0.629268	17.925	17.2936	17.2869	17.2585	17.442	17.4633	17.6721	17.6813	18.6882	18.3597	18.4644
O04151	O04151	Calreticulin-1	CRT1	At1g56340	Calreticulin-1	0.922642	+	0.760572	+	1.63371	+	1.47164	+	endoplasmic reticulum unfolded protein response [GO:0030968];protein folding [GO:0006457];response to cadmium ion [GO:0046686];response to endoplasmic reticulum stress [GO:0034976];response to oxidative stress [GO:0006979]	endoplasmic reticulum [GO:0005783];endoplasmic reticulum lumen [GO:0005788];endoplasmic reticulum membrane [GO:0005789];mitochondrion [GO:0005739];nucleus [GO:0005634];plasmodesma [GO:0009506];secretory vesicle [GO:0099503];vacuolar membrane [GO:0005774]	calcium ion binding [GO:0005509];carbohydrate binding [GO:0030246];unfolded protein binding [GO:0051082]	11	11	10	30.1	30.1	26.8	71.585	1.42346	0.291881	-2.65615	1.93133	0.00374779	3.57503	1.438	0.0129906	2.68125	2.77627	0.000521739	5.39365	2.39997	0.00128786	4.52854	18.7427	18.0431	18.3031	18.166	16.9575	17.7309	17.9466	17.7757	19.6437	19.4961	18.7236
P20115;Q9M1D3	P20115	Citrate synthase 4, mitochondrial	CSY4	At2g44350;At3g60100	Citrate synthase 4, mitochondrial	0.919899	+	0.562122		1.05542	+	0.697646	+	carbohydrate metabolic process [GO:0005975];citrate metabolic process [GO:0006101];response to cadmium ion [GO:0046686];tricarboxylic acid cycle [GO:0006099]	cell wall [GO:0005618];chloroplast [GO:0009507];cytosol [GO:0005829];mitochondrial matrix [GO:0005759];mitochondrion [GO:0005739]	ATP binding [GO:0005524];citrate (Si)-synthase activity [GO:0004108];zinc ion binding [GO:0008270]	7	7	7	23	23	23	90.01	0.212346	0.893699	-0.532869	1.61432	0.00940517	2.99051	0.757859	0.0987931	1.53937	2.08055	0.00268079	3.86572	1.07808	0.036983	2.07295	18.0733	17.5827	17.4422	17.0786	17.5434	17.384	17.7021	17.0053	19.0001	17.8835	18.4586
Q9LNU4	Q9LNU4	26S proteasome non-ATPase regulatory subunit 3 homolog A	RPN3A	At1g20200	26S proteasome non-ATPase regulatory subunit 3 homolog A	0.915561	+	-0.0807061		1.2983	+	0.302037		regulation of protein catabolic process [GO:0042176];ubiquitin-dependent protein catabolic process [GO:0006511]	cytosol [GO:0005829];nucleus [GO:0005634];plasma membrane [GO:0005886];plasmodesma [GO:0009506];proteasome complex [GO:0000502];proteasome regulatory particle, lid subcomplex [GO:0008541]	enzyme regulator activity [GO:0030234]	8	8	4	21.9	21.9	12.3	41.313	1.10725	0.409039	-2.12153	2.19506	0.00228412	4.0966	0.0336418	0.877201	-0.0975573	3.63405	0	7.81118	0.140718	0.5721	0.371205	17.4691	17.1803	16.7383	16.8505	16.5332	16.7446	16.8437	16.5858	17.8658	18.4112	17.8973
Q93Z16	Q93Z16	Dolichyl-diphosphooligosaccharide--protein glycosyltransferase subunit 2	RPN2	At4g21150	Dolichyl-diphosphooligosaccharide--protein glycosyltransferase subunit 2	0.914536	+	0.165958		1.37735	+	0.628769		protein N-linked glycosylation [GO:0006487];response to cold [GO:0009409]	cytosol [GO:0005829];endoplasmic reticulum [GO:0005783];Golgi apparatus [GO:0005794];integral component of membrane [GO:0016021];mitochondrion [GO:0005739];oligosaccharyltransferase complex [GO:0008250];plant-type cell wall [GO:0009505];plasma membrane [GO:0005886];plasmodesma [GO:0009506];vacuolar membrane [GO:0005774]		11	11	11	22.6	22.6	22.6	73.477	2.11458	0.127478	-3.93358	2.09522	0.00300134	3.89489	0.0897885	0.712652	0.246886	3.15685	0.000151111	6.38057	0.418563	0.241909	0.944346	17.5848	17.1116	17.2649	17.1668	16.7812	16.8564	16.9401	16.6991	18.6301	17.6575	18.1024
Q56ZQ3;O80977;P93026;O22925	Q56ZQ3;O80977	Vacuolar-sorting receptor 4;Vacuolar-sorting receptor 3	VSR4;VSR3	At2g14720;At2g14740;At2g30290;At3g52850	Vacuolar-sorting receptor 4;Vacuolar-sorting receptor 3	0.912867		0.519924		0.635348		0.242405		Golgi to vacuole transport [GO:0006896];protein targeting to vacuole [GO:0006623];ubiquitin-dependent protein catabolic process [GO:0006511];vacuolar transport [GO:0007034]	clathrin-coated vesicle membrane [GO:0030665];cytosol [GO:0005829];endoplasmic reticulum [GO:0005783];endosome [GO:0005768];Golgi apparatus [GO:0005794];Golgi cis cisterna [GO:0000137];Golgi membrane [GO:0000139];Golgi transport complex [GO:0017119];integral component of membrane [GO:0016021];late endosome [GO:0005770];membrane [GO:0016020];mitochondrion [GO:0005739];plasma membrane [GO:0005886];…	amino-terminal vacuolar sorting propeptide binding [GO:0009940];calcium ion binding [GO:0005509];ubiquitin protein ligase activity [GO:0061630]	5	5	5	12.4	12.4	12.4	29.515	0.107614	0.936113	0.291447	0.628359	0.159508	1.31888	0.226579	0.457063	0.563521	0.25644	0.43861	0.626493	0.0734094	0.733212	0.204822	16.7802	NaN	16.4572	16.0434	17.1009	NaN	17.3046	17.0785	17.0581	NaN	18.0312
P51430	P51430	40S ribosomal protein S6-2	RPS6B	At5g10360	40S ribosomal protein S6-2	0.909158	+	1.10807	+	0.977248	+	1.17616	+	translation [GO:0006412]	cytosol [GO:0005829];cytosolic ribosome [GO:0022626];cytosolic small ribosomal subunit [GO:0022627];plasma membrane [GO:0005886];plasmodesma [GO:0009506];polysomal ribosome [GO:0042788]	mRNA binding [GO:0003729];structural constituent of ribosome [GO:0003735]	3	3	2	15.3	15.3	12	41.152	0.192146	0.899978	-0.488596	1.70459	0.00681614	3.15286	3.32494	0.000122931	6.85792	2.01317	0.00342561	3.73308	4.46862	0	10.9752	18.3055	17.8676	17.8548	18.3203	17.9278	17.9932	17.9968	18.158	18.4956	19.709	18.8115
Q9SRH6	Q9SRH6	Hypersensitive-induced response protein 3	HIR3	At3g01290	Hypersensitive-induced response protein 3	0.907853		1.14368		2.77738	+	3.0132	+	response to oomycetes [GO:0002239]	cytosol [GO:0005829];mitochondrion [GO:0005739];plasma membrane [GO:0005886];plasmodesma [GO:0009506];vacuolar membrane [GO:0005774];vacuole [GO:0005773]		6	6	4	25.6	25.6	19.6	42.126	0.912484	0.518563	-1.7978	0.346023	0.357563	0.806383	0.517159	0.196026	1.12396	1.62651	0.0089774	3.01227	2.06399	0.00232213	3.8329	18.8851	16.3905	NaN	17.0029	16.4423	NaN	NaN	NaN	NaN	18.0414	18.3687
Q41975;Q9FGL2	Q41975	Probable aquaporin TIP2-2;Probable aquaporin TIP2-2, N-terminally processed	TIP2-2	At4g17340;At5g47450	Probable aquaporin TIP2-2	0.905383	+	-0.00749063		0.857064	+	-0.05581			central vacuole [GO:0042807];integral component of membrane [GO:0016021];plant-type vacuole membrane [GO:0009705];vacuolar membrane [GO:0005774];vacuole [GO:0005773]	methylammonium transmembrane transporter activity [GO:0015200];water channel activity [GO:0015250]	3	3	3	20.8	20.8	20.8	10.576	0.0675558	0.961336	0.18951	1.55677	0.0105146	2.88851	0.00280702	0.989823	-0.00841665	1.37891	0.0172922	2.5796	0.0211817	0.916114	-0.0622342	16.7508	16.7345	16.6415	16.0658	16.6517	17.1308	16.3175	16.2858	17.7677	16.9447	18.0434
Q9LQ73	Q9LQ73	Peroxisomal membrane protein 11C	PEX11C	At1g01820	Peroxisomal membrane protein 11C	0.898347	+	0.78586	+	0.703257	+	0.59077	+	peroxisome fission [GO:0016559];peroxisome organization [GO:0007031];regulation of peroxisome size [GO:0044375]	extracellular region [GO:0005576];integral component of peroxisomal membrane [GO:0005779];peroxisomal membrane [GO:0005778];peroxisome [GO:0005777];plasmodesma [GO:0009506]	identical protein binding [GO:0042802]	2	1	1	11.1	6.4	6.4	3.4181	0.908835	0.52137	1.79173	1.58981	0.00988511	2.94693	2.33854	0.00135944	4.39638	1.27073	0.0242684	2.39564	2.00724	0.00271026	3.72153	14.9809	14.7846	14.6968	14.5167	14.8074	15.005	15.0308	14.9161	NaN	NaN	NaN
Q9FYC2	Q9FYC2	Pheophorbide a oxygenase, chloroplastic	PAO	At3g44880	Pheophorbide a oxygenase, chloroplastic	0.894158	+	0.707136	+	0		0		cell death [GO:0008219];chlorophyll catabolic process [GO:0015996];defense response to bacterium [GO:0042742];flower development [GO:0009908];fruit development [GO:0010154]	chloroplast [GO:0009507];chloroplast envelope [GO:0009941];chloroplast inner membrane [GO:0009706];chloroplast thylakoid [GO:0009534];chloroplast thylakoid membrane [GO:0009535];cytosol [GO:0005829]	2 iron, 2 sulfur cluster binding [GO:0051537];chlorophyllide a oxygenase [overall] activity [GO:0010277];iron-sulfur cluster binding [GO:0051536];metal ion binding [GO:0046872];pheophorbide a oxygenase activity [GO:0032441]	4	4	4	11.5	11.5	11.5	5.2443	0.455989	0.76234	-1.01345	1.99802	0.00336788	3.70357	1.46844	0.0119121	2.73397	NaN	1	NaN	NaN	1	NaN	14.5549	14.6864	14.6578	14.0912	NaN	NaN	NaN	NaN	NaN	NaN	NaN
Q944G5	Q944G5	Protein NRT1/ PTR FAMILY 2.10	NPF2.10	At3g47960	Protein NRT1/ PTR FAMILY 2.10	0.890714	+	0.668092	+	0		0		glucosinolate transport [GO:1901349];phloem glucosinolate loading [GO:0090449]	cytosol [GO:0005829];Golgi apparatus [GO:0005794];Golgi trans cisterna [GO:0000138];integral component of membrane [GO:0016021];plasma membrane [GO:0005886];plasmodesma [GO:0009506]	glucosinolate:proton symporter activity [GO:0090448]	1	1	1	3.9	3.9	3.9	2.8257	0.401075	0.792802	-0.911605	3.09615	0.00072209	6.21471	1.37655	0.0165165	2.57556	NaN	1	NaN	NaN	1	NaN	14.548	14.9568	14.8498	14.9903	NaN	NaN	NaN	NaN	NaN	NaN	NaN
Q9SHJ6	Q9SHJ6	Peroxisomal and mitochondrial division factor 2	PMD2	At1g06530	Peroxisomal and mitochondrial division factor 2	0.886802	+	0.838253	+	1.62027	+	1.57172	+	mitochondrion organization [GO:0007005]	extracellular region [GO:0005576];integral component of mitochondrial outer membrane [GO:0031307];mitochondrion [GO:0005739];plastid [GO:0009536];vacuolar membrane [GO:0005774]		6	6	6	19.2	19.2	19.2	22.143	0.559399	0.711394	-1.19879	2.26886	0.00212446	4.24927	3.72322	0.000157576	8.10586	1.34146	0.0193918	2.51563	1.35754	0.0152297	2.54305	16.8482	16.7235	16.9113	16.8385	16.9232	16.4284	16.7449	NaN	17.836	18.246	17.3749
Q9SU63;Q8S528	Q9SU63	Aldehyde dehydrogenase family 2 member B4, mitochondrial	ALDH2B4	At1g23800;At3g48000	Aldehyde dehydrogenase family 2 member B4, mitochondrial	0.886677		0.867256	+	1.19711		1.17769	+	response to cadmium ion [GO:0046686]	cytosol [GO:0005829];mitochondrial matrix [GO:0005759];mitochondrion [GO:0005739];nucleus [GO:0005634]	aldehyde dehydrogenase (NAD+) activity [GO:0004029];ATP binding [GO:0005524];glyceraldehyde-3-phosphate dehydrogenase (NAD+) (non-phosphorylating) activity [GO:0043878]	14	14	14	32.3	32.3	32.3	75.664	0.557127	0.71162	-1.19479	0.663485	0.145847	1.37923	1.44174	0.0128596	2.68772	0.97587	0.0584362	1.90311	2.1496	0.0020612	4.00408	18.5017	17.7391	18.3826	17.7259	18.1893	17.8503	17.5886	17.4794	17.1652	19.48	19.8153
Q9LZF5	Q9LZF5	Lectin-like protein At5g03350		At5g03350	Lectin-like protein	0.88521		-0.0966301		0.661942		-0.319898		cellular response to salicylic acid stimulus [GO:0071446];systemic acquired resistance [GO:0009627]	apoplast [GO:0048046];cell wall [GO:0005618];plasma membrane [GO:0005886]	carbohydrate binding [GO:0030246];kinase activity [GO:0016301]	6	5	5	32.5	29.6	29.6	89.909	0.176177	0.909239	0.452902	0.864874	0.0806406	1.71855	0.0430014	0.844772	-0.123519	0.780996	0.097786	1.57828	0.171585	0.514532	-0.442519	18.751	17.1977	17.0436	18.1941	17.3111	18.6603	17.9953	18.1126	19.1632	17.9206	19.2333
Q9SAD7	Q9SAD7		F3F19.4	At1g13020	Eukaryotic translation initiation factor 4B2	0.87738	+	0.192759		0.750434	+	0.0658128			extracellular region [GO:0005576];nucleus [GO:0005634]	mRNA binding [GO:0003729];protein homodimerization activity [GO:0042803];translation initiation factor activity [GO:0003743]	3	3	3	6.2	6.2	6.2	5.8314	0.151225	0.922455	0.395788	1.56382	0.0102082	2.90094	0.248031	0.429582	0.608933	1.94129	0.00414888	3.59409	0.106099	0.650067	0.287705	14.3396	15.0193	NaN	15.4713	14.7892	14.5482	15.04	15.3204	NaN	NaN	NaN
Q9M0G0	Q9M0G0	Gamma-glutamyltranspeptidase 3	GGT3	At4g29210	Glutathione hydrolase 3	0.877119	+	0.958159	+	0		0		glutathione catabolic process [GO:0006751];response to toxic substance [GO:0009636];xenobiotic metabolic process [GO:0006805]	integral component of membrane [GO:0016021];plasma membrane [GO:0005886];vacuolar membrane [GO:0005774];vacuole [GO:0005773]	glutathione gamma-glutamylcysteinyltransferase activity [GO:0016756];glutathione hydrolase activity [GO:0036374];hypoglycin A gamma-glutamyl transpeptidase activity [GO:0102953];leukotriene C4 gamma-glutamyl transferase activity [GO:0103068];peptidyltransferase activity [GO:0000048]	2	2	2	5.8	5.8	5.8	5.6327	0.182258	0.905434	0.466571	1.38851	0.0178861	2.59606	1.55926	0.00962934	2.89288	NaN	1	NaN	NaN	1	NaN	14.8547	14.5258	NaN	14.2	NaN	NaN	NaN	NaN	NaN	NaN	NaN
P93655	P93655	Lon protease homolog 1, mitochondrial	LON1	At5g26860	Lon protease homolog 1, mitochondrial	0.873461		0.9007	+	0		0		cellular response to oxidative stress [GO:0034599];chaperone-mediated protein complex assembly [GO:0051131];mitochondrion organization [GO:0007005];oxidation-dependent protein catabolic process [GO:0070407];protein quality control for misfolded or incompletely synthesized proteins [GO:0006515]	cytosol [GO:0005829];mitochondrial matrix [GO:0005759];mitochondrion [GO:0005739]	ATP binding [GO:0005524];ATP-dependent peptidase activity [GO:0004176];sequence-specific DNA binding [GO:0043565];serine-type endopeptidase activity [GO:0004252];single-stranded DNA binding [GO:0003697]	3	3	3	4.9	4.9	4.9	5.4839	1.07903	0.419413	-2.07453	0.944512	0.0638748	1.85102	1.26765	0.0222746	2.39044	NaN	1	NaN	NaN	1	NaN	15.1247	15.0914	14.9294	NaN	NaN	NaN	NaN	NaN	16.5658	NaN	NaN
Q9C5M0	Q9C5M0	Mitochondrial dicarboxylate/tricarboxylate transporter DTC	DTC	At5g19760	Mitochondrial dicarboxylate/tricarboxylate transporter DTC	0.872349	+	0.0518384		0.822487	+	0.00197697		dicarboxylic acid transport [GO:0006835];tricarboxylic acid transmembrane transport [GO:0035674]	cell wall [GO:0005618];chloroplast envelope [GO:0009941];integral component of membrane [GO:0016021];mitochondrial inner membrane [GO:0005743];mitochondrion [GO:0005739];plasmodesma [GO:0009506];plastid [GO:0009536];vacuolar membrane [GO:0005774]	dicarboxylic acid transmembrane transporter activity [GO:0005310];oxoglutarate:malate antiporter activity [GO:0015367];tricarboxylic acid transmembrane transporter activity [GO:0015142]	8	8	8	36.9	36.9	36.9	87.426	0.107122	0.935899	0.290232	1.90141	0.00409877	3.51802	0.118681	0.645147	0.318521	1.92534	0.00414181	3.56358	0.00488948	0.979078	0.0146261	18.7742	18.7484	18.3881	18.2154	18.7668	18.6692	18.6003	18.2892	19.3751	18.8332	19.6519
Q8L611	Q8L611	Protein transport protein SEC31 homolog B	SEC31B	At3g63460	Protein transport protein SEC31 homolog B	0.869025	+	0.814752	+	1.02297	+	0.968699	+	COPII-coated vesicle cargo loading [GO:0090110];endoplasmic reticulum organization [GO:0007029];intracellular protein transport [GO:0006886]	COPII vesicle coat [GO:0030127];cytosol [GO:0005829];endoplasmic reticulum exit site [GO:0070971];Golgi apparatus [GO:0005794];plasmodesma [GO:0009506]	structural molecule activity [GO:0005198]	8	8	8	10.4	10.4	10.4	47.387	0.212349	0.894334	-0.532876	1.16362	0.0348535	2.21564	1.34921	0.0181742	2.52884	1.71593	0.00740511	3.17347	2.23241	0.00184733	4.17347	17.735	17.1327	16.5998	16.701	16.5532	17.0683	17.1148	16.8164	18.2261	18.3993	17.9488
O22822	O22822	UDP-glycosyltransferase 74F2	UGT74F2	At2g43820	UDP-glycosyltransferase 74F2	0.868047		0.669411		0.496142		0.297506		benzoate metabolic process [GO:0018874];para-aminobenzoic acid metabolic process [GO:0046482];positive regulation of seed germination [GO:0010030];salicylic acid metabolic process [GO:0009696]	cytosol [GO:0005829]	benzoic acid glucosyltransferase activity [GO:0052641];nicotinate-O-glucosyltransferase activity [GO:0090704];quercetin 3-O-glucosyltransferase activity [GO:0080043];quercetin 7-O-glucosyltransferase activity [GO:0080044];salicylic acid glucosyltransferase (ester-forming) activity [GO:0052639];salicylic acid glucosyltransferase (glucoside-forming) activity [GO:0052640];UDP-glucose:4-aminobenzoate…	1	1	1	4	4	4	6.9638	0.33443	0.827564	0.783761	0.869476	0.0792977	1.72622	0.613661	0.151643	1.29347	0.927683	0.0670553	1.82306	0.447047	0.224268	0.997054	15.718	14.9638	14.644	NaN	14.8621	14.9044	15.5275	15.0722	NaN	NaN	NaN
Q39231	Q39231	Sucrose transport protein SUC2	SUC2	At1g22710	Sucrose transport protein SUC2	0.865165	+	0.811033	+	0.840444	+	0.786312	+	sucrose metabolic process [GO:0005985]	integral component of plasma membrane [GO:0005887];membrane [GO:0016020];nucleus [GO:0005634];plasma membrane [GO:0005886];vacuole [GO:0005773]	sucrose:proton symporter activity [GO:0008506]	2	2	2	7	7	7	12.695	0.0454972	0.968598	0.130364	2.89051	0.000773389	5.67712	1.95864	0.00292614	3.6274	1.91086	0.00456448	3.53598	1.46331	0.0113641	2.72508	14.4084	14.5737	14.5451	NaN	14.8106	14.8464	14.3859	NaN	NaN	NaN	NaN
Q8LGI2	Q8LGI2	Probable mitochondrial saccharopine dehydrogenase-like oxidoreductase At5g39410		At5g39410	Probable mitochondrial saccharopine dehydrogenase-like oxidoreductase At5g39410	0.863693	+	0.616544		0.825478	+	0.578329		glycolipid biosynthetic process [GO:0009247]	chloroplast envelope [GO:0009941];lipid droplet [GO:0005811];mitochondrial membrane [GO:0031966];mitochondrion [GO:0005739];plasma membrane [GO:0005886];plastid [GO:0009536];vacuolar membrane [GO:0005774];vacuole [GO:0005773]	oxidoreductase activity [GO:0016491]	5	5	5	20.9	20.9	20.9	26.559	0.113359	0.935824	0.305555	1.66218	0.00780723	3.07621	0.634815	0.14259	1.33001	1.6443	0.00884165	3.04411	0.596238	0.145583	1.26323	16.5321	16.9167	16.5888	16.45	16.6317	16.4681	16.7771	16.7636	17.8888	17.1473	17.9733
Q940P0	Q940P0		At5g03660	At5g03660	RAB6-interacting golgin	0.85463	+	0.5663		0.685813	+	0.397483			Golgi apparatus [GO:0005794];plasma membrane [GO:0005886];plasmodesma [GO:0009506]		1	1	1	9.2	9.2	9.2	3.338	0.154586	0.923329	0.403582	1.31834	0.0231448	2.47629	0.638806	0.140798	1.33688	1.36577	0.018004	2.55712	0.499859	0.191653	1.09298	14.8814	NaN	14.734	14.823	14.8081	NaN	15.0097	14.8793	NaN	NaN	NaN
P17094;P22738	P17094	60S ribosomal protein L3-1	ARP1	At1g43170;At1g61580	60S ribosomal protein L3-1	0.85373		1.39821	+	0.752084		1.29656	+	ribosomal large subunit assembly [GO:0000027];translation [GO:0006412]	cell wall [GO:0005618];cytosol [GO:0005829];cytosolic large ribosomal subunit [GO:0022625];cytosolic ribosome [GO:0022626];nucleolus [GO:0005730];nucleus [GO:0005634];plasma membrane [GO:0005886];plasmodesma [GO:0009506];polysomal ribosome [GO:0042788];vacuolar membrane [GO:0005774];vacuole [GO:0005773]	mRNA binding [GO:0003729];RNA binding [GO:0003723];structural constituent of ribosome [GO:0003735]	7	7	7	18.3	18.3	18.3	32.915	0.243728	0.885622	0.599896	0.489061	0.237202	1.07354	2.84667	0.000163993	5.56711	0.413982	0.28149	0.935799	2.4716	0.00116074	4.68567	17.8903	17.816	17.4897	17.7058	17.4153	17.9224	17.875	18.0958	NaN	19.3517	19.0556
Q9LK57	Q9LK57	Pentatricopeptide repeat-containing protein At3g13160, mitochondrial		At3g13160	Pentatricopeptide repeat-containing protein At3g13160, mitochondrial	0.850899	+	0.575751	+	0		0			cytosol [GO:0005829];mitochondrion [GO:0005739]	mRNA binding [GO:0003729]	1	1	1	4.3	4.3	4.3	4.6168	0.557136	0.712527	-1.19481	1.97543	0.00354124	3.65978	1.24728	0.0236894	2.35606	NaN	1	NaN	NaN	1	NaN	15.0691	14.6113	14.4241	14.3959	NaN	NaN	NaN	NaN	NaN	NaN	NaN
Q7X659	Q7X659	Vacuolar protein sorting-associated protein 35A	VPS35A	At2g17790	Vacuolar protein sorting-associated protein 35A	0.849004		0.855372		0.528876	+	0.535244	+	intracellular protein transport [GO:0006886];retrograde transport, endosome to Golgi [GO:0042147]	cytosol [GO:0005829];endosome membrane [GO:0010008];Golgi apparatus [GO:0005794];late endosome [GO:0005770];mitochondrion [GO:0005739];retromer complex [GO:0030904];retromer, cargo-selective complex [GO:0030906]		2	2	2	3.6	3.6	3.6	5.9596	0.311945	0.845626	0.739368	0.954917	0.0619718	1.86831	0.868184	0.073548	1.72406	1.55774	0.0102911	2.89021	1.02168	0.0448408	1.97919	15.58	NaN	14.2636	14.7293	15.0285	14.6579	14.9553	14.7671	NaN	NaN	NaN
Q9LME4	Q9LME4	Probable protein phosphatase 2C 9		At1g22280	Probable protein phosphatase 2C 9	0.836801		1.49847	+	1.02615		1.68782	+	protein dephosphorylation [GO:0006470]	nucleus [GO:0005634]	magnesium-dependent protein serine/threonine phosphatase activity [GO:0004724];metal ion binding [GO:0046872];protein serine phosphatase activity [GO:0106306];protein threonine phosphatase activity [GO:0106307]	2	2	2	9.6	9.6	9.6	10.392	0.353677	0.823905	-0.821225	0.723374	0.121764	1.48115	3.66805	0.000149856	7.92243	0.946481	0.0629591	1.8543	4.5127	0	11.1705	16.4195	15.8469	16.2962	15.6521	15.6885	16.2414	15.9185	15.6089	NaN	NaN	18.0305
Q9SGR6;Q9SFF1;Q9SFF2	Q9SGR6		sks5	At1g21850;At1g21860;At1g76160	AT1G76160 protein	0.832692		0.658205		0.84482		0.670332			apoplast [GO:0048046];cell wall [GO:0005618];plasmodesma [GO:0009506];secretory vesicle [GO:0099503]	copper ion binding [GO:0005507];oxidoreductase activity [GO:0016491]	12	9	9	30.9	25	25	222.15	0.0272919	0.981312	-0.0796682	0.860358	0.0815294	1.71102	0.39602	0.275887	0.902083	0.836423	0.0844508	1.67108	0.396479	0.258793	0.902949	17.4455	17.2832	17.4144	17.5062	17.0216	17.4062	17.7256	17.4473	17.3039	17.7746	18.3538
Q9LSK7	Q9LSK7		HON4	At3g18035	At3g18035	0.832101	+	0.743202	+	0.742566	+	0.653666	+	chromosome condensation [GO:0030261];negative regulation of chromatin silencing [GO:0031936];negative regulation of DNA recombination [GO:0045910];nucleosome assembly [GO:0006334];nucleosome positioning [GO:0016584]	nucleolus [GO:0005730];nucleosome [GO:0000786];nucleus [GO:0005634]	double-stranded DNA binding [GO:0003690];nucleosomal DNA binding [GO:0031492]	4	4	4	12.5	12.5	12.5	8.9397	0.194533	0.898696	0.493876	1.32373	0.0225654	2.48545	1.34449	0.0183638	2.52079	1.2986	0.0219656	2.4428	1.34445	0.0160105	2.52072	15.3723	15.134	14.6006	14.9728	14.8918	15.0961	15.2745	15.1754	NaN	16.5726	15.7742
Q8LEK2	Q8LEK2	Golgi apparatus membrane protein-like protein ECHIDNA	ECH	At1g09330	Golgi apparatus membrane protein-like protein ECHIDNA	0.829433		-0.598791	+	0		0		Golgi organization [GO:0007030];plant organ development [GO:0099402];protein secretion [GO:0009306];unidimensional cell growth [GO:0009826];vacuolar transport [GO:0007034];vesicle-mediated transport [GO:0016192]	early endosome membrane [GO:0031901];endosome [GO:0005768];extracellular region [GO:0005576];Golgi apparatus [GO:0005794];integral component of Golgi membrane [GO:0030173];trans-Golgi network [GO:0005802];trans-Golgi network membrane [GO:0032588]		2	2	2	12.9	12.9	12.9	8.7115	2.27805	0.0928889	-4.26851	0.603843	0.170954	1.27645	1.63476	0.00790204	-3.02702	NaN	1	NaN	NaN	1	NaN	15.7497	15.6517	15.3901	16.1786	NaN	NaN	NaN	NaN	17.4893	NaN	NaN
O23016	O23016	Probable voltage-gated potassium channel subunit beta	KAB1	At1g04690	Probable voltage-gated potassium channel subunit beta	0.825567	+	-0.447887		0.821767	+	-0.451687		potassium ion transport [GO:0006813];regulation of ion transmembrane transport [GO:0034765]	extracellular region [GO:0005576];plasma membrane [GO:0005886];plasmodesma [GO:0009506]	D-threo-aldose 1-dehydrogenase activity [GO:0047834];voltage-gated ion channel activity [GO:0005244]	6	6	6	20.1	20.1	20.1	14.983	0.00660144	0.994769	0.019709	1.66295	0.00775439	3.0776	0.211385	0.480106	-0.530785	1.44189	0.014101	2.68797	0.209819	0.451856	-0.527382	17.3509	17.2548	16.9639	17.0596	17.6601	16.9351	17.1101	16.9389	18.1891	18.1206	18.3805
P20649	P20649	ATPase 1, plasma membrane-type	AHA1	At2g18960	ATPase 1, plasma membrane-type	0.825222	+	0.534654	+	0.717267		0.426699	+	proton export across plasma membrane [GO:0120029];proton transmembrane transport [GO:1902600];regulation of intracellular pH [GO:0051453];regulation of stomatal movement [GO:0010119];response to abscisic acid [GO:0009737];response to water deprivation [GO:0009414];stomatal opening [GO:1990069]	Golgi apparatus [GO:0005794];integral component of membrane [GO:0016021];membrane [GO:0016020];nucleus [GO:0005634];plasma membrane [GO:0005886];plasmodesma [GO:0009506];vacuole [GO:0005773]	ATPase activity [GO:0016887];ATP binding [GO:0005524];magnesium ion binding [GO:0000287];proton-exporting ATPase activity, phosphorylative mechanism [GO:0008553]	24	24	7	30.7	30.7	10.7	323.31	0.20262	0.896303	0.511669	1.22733	0.0291893	2.32247	1.41904	0.0139777	2.64853	1.008	0.052994	1.95646	0.991765	0.0489291	1.9295	18.7855	18.6934	18.5612	18.1731	18.8598	19.009	18.4447	18.3315	20.1372	18.5324	19.4493
Q9LEX1;F4JD27;F4JD16	Q9LEX1		T27I15_140	At3g60950;At3g61030;At3g61050	Calcium-dependent lipid-binding protein	0.824253		1.52976	+	0.145274		0.85078	+	lipid transport [GO:0006869];lipid transport [GO:0006869];negative regulation of transcription, DNA-templated [GO:0045892];positive gravitropism [GO:0009958];response to salt stress [GO:0009651];response to water deprivation [GO:0009414]	endoplasmic reticulum [GO:0005783];integral component of membrane [GO:0016021];nuclear membrane [GO:0031965];plasma membrane [GO:0005886]	ceramide binding [GO:0097001];endonuclease activity [GO:0004519];exonuclease activity [GO:0004527];lipid binding [GO:0008289];metal ion binding [GO:0046872];sequence-specific DNA binding [GO:0043565]	7	7	7	23.5	23.5	23.5	42.289	0.776667	0.58724	1.57101	0.465407	0.252891	1.03065	1.78846	0.00513407	3.30649	0.0723573	0.766392	0.202082	1.5156	0.00974621	2.81618	16.3968	17.3134	15.395	16.5152	17.0849	16.913	16.7567	17.5817	15.4135	18.4862	18.135
Q9C5Z2	Q9C5Z2	Eukaryotic translation initiation factor 3 subunit H	TIF3H1	At1g10840	Eukaryotic translation initiation factor 3 subunit H	0.82277		1.52528	+	0.858454		1.56097	+	abscisic acid-activated signaling pathway [GO:0009738];formation of cytoplasmic translation initiation complex [GO:0001732];positive regulation of translational initiation [GO:0045948];response to abscisic acid [GO:0009737];response to auxin [GO:0009733];response to glucose [GO:0009749];response to maltose [GO:0034286];response to sucrose [GO:0009744]	cytosol [GO:0005829];eukaryotic 43S preinitiation complex [GO:0016282];eukaryotic 48S preinitiation complex [GO:0033290];eukaryotic translation initiation factor 3 complex [GO:0005852];extracellular region [GO:0005576];polysomal ribosome [GO:0042788]	isopeptidase activity [GO:0070122];metallopeptidase activity [GO:0008237];mRNA binding [GO:0003729];translation initiation factor activity [GO:0003743]	2	2	2	5.6	5.6	5.6	6.795	0.0992321	0.94147	-0.270644	0.647861	0.152351	1.35245	3.78756	0.000160494	8.32432	0.684654	0.128297	1.41539	3.92775	0	8.81806	15.7425	15.2947	15.5437	15.6777	15.2855	15.5455	15.6952	15.5897	NaN	17.7215	16.3689
Q9M879;Q9LF04	Q9M879;Q9LF04	Acyl-[acyl-carrier-protein] desaturase 5, chloroplastic;Acyl-[acyl-carrier-protein] desaturase 1, chloroplastic	S-ACP-DES5;S-ACP-DES1	At3g02630;At5g16240	Stearoyl-[acyl-carrier-protein] 9-desaturase 5, chloroplastic;Stearoyl-[acyl-carrier-protein] 9-desaturase 1, chloroplastic	0.814594	+	0.474443		0.830952	+	0.490801		fatty acid biosynthetic process [GO:0006633];fatty acid metabolic process [GO:0006631]	chloroplast [GO:0009507];chloroplast stroma [GO:0009570]	acyl-[acyl-carrier-protein] desaturase activity [GO:0045300];metal ion binding [GO:0046872];stearoyl-[acp] desaturase activity [GO:0102786]	3	2	2	9.8	5.6	5.6	4.7042	0.0193166	0.985983	-0.0568683	1.17659	0.0334182	2.23734	0.529404	0.189514	1.14576	1.9283	0.00410811	3.56923	0.799006	0.0826221	1.60849	NaN	15.2277	15.2272	15.3305	14.9523	14.8974	14.9029	15.098	NaN	NaN	NaN
Q8RWU7	Q8RWU7	Plant UBX domain-containing protein 4	PUX4	At4g04210	Plant UBX domain-containing protein 4	0.813035	+	0.20183		0.558725	+	-0.0524797		autophagosome assembly [GO:0000045];Golgi organization [GO:0007030];membrane fusion [GO:0061025];nuclear envelope reassembly [GO:0031468];proteasome-mediated ubiquitin-dependent protein catabolic process [GO:0043161]	cytosol [GO:0005829];nucleus [GO:0005634]	ATPase binding [GO:0051117];ubiquitin binding [GO:0043130]	2	2	2	5	5	5	2.7853	0.64787	0.665505	1.35246	2.40867	0.00169449	4.54745	0.217033	0.472025	0.54301	2.27079	0.00187464	4.2533	0.0524893	0.799712	-0.149368	15.2136	NaN	15.1653	15.1097	15.295	15.5167	15.2006	15.0293	NaN	NaN	NaN
Q9M876	Q9M876	Tyrosine--tRNA ligase	F16B3.29	At3g02660	Tyrosine--tRNA ligase, chloroplastic/mitochondrial	0.804953	+	0.278372		0.850944	+	0.324363		embryo development ending in seed dormancy [GO:0009793];tRNA aminoacylation [GO:0043039];tyrosyl-tRNA aminoacylation [GO:0006437]	chloroplast [GO:0009507];chloroplast stroma [GO:0009570];cytosol [GO:0005829];mitochondrion [GO:0005739]	ATP binding [GO:0005524];RNA binding [GO:0003723];tyrosine-tRNA ligase activity [GO:0004831]	2	2	2	6.5	6.5	6.5	5.7673	0.0752424	0.958218	-0.209587	1.74084	0.00630717	3.21891	0.39587	0.275747	0.9018	1.77618	0.00646925	3.28381	0.462983	0.21331	1.02623	14.4307	15.1358	14.6712	14.8212	15.0904	NaN	14.5026	14.8856	NaN	NaN	NaN
O81845	O81845	Mitochondrial uncoupling protein 1	PUMP1	At3g54110	Mitochondrial uncoupling protein 1	0.803381	+	0.245765		0.556216		-0.00140071		amino acid transmembrane transport [GO:0003333];mitochondrial transmembrane transport [GO:1990542];photorespiration [GO:0009853]	cytosol [GO:0005829];integral component of membrane [GO:0016021];mitochondrial inner membrane [GO:0005743];mitochondrion [GO:0005739];plasmodesma [GO:0009506];vacuolar membrane [GO:0005774]	amino acid transmembrane transporter activity [GO:0015171];oxidative phosphorylation uncoupler activity [GO:0017077]	6	6	6	23.9	23.9	23.9	40.537	0.519453	0.74199	1.12805	1.08307	0.0433596	2.08126	0.138483	0.606089	0.365932	0.806032	0.0913171	1.62026	0.000719183	0.996838	-0.00216157	17.5479	17.5094	17.0947	16.7021	17.4044	17.6288	17.5828	17.2267	18.0371	18.604	18.3392
Q9SZN1	Q9SZN1	V-type proton ATPase subunit B2	VHA-B2	At4g38510	V-type proton ATPase subunit B2	0.798918		-0.249325		0.693418		-0.354824		ATP metabolic process [GO:0046034];proton transmembrane transport [GO:1902600]	proton-transporting V-type ATPase, V1 domain [GO:0033180];vacuolar membrane [GO:0005774]	ATP binding [GO:0005524];hydrolase activity [GO:0016787]	23	3	3	64.7	7.4	7.4	23.872	0.551508	0.714523	1.18489	0.368657	0.333882	0.850065	0.0895189	0.713064	-0.246203	0.310647	0.376802	0.736784	0.131753	0.590371	-0.349962	16.9934	17.1297	17.2451	17.1598	17.2658	17.2237	17.4052	17.0552	18.4444	NaN	18.5995
P45434	P45434	Translocon-associated protein subunit alpha		At2g21160	Translocon-associated protein subunit alpha	0.794599		-0.52093		0.844743		-0.470786			chloroplast thylakoid membrane [GO:0009535];endoplasmic reticulum [GO:0005783];endoplasmic reticulum membrane [GO:0005789];Golgi apparatus [GO:0005794];integral component of membrane [GO:0016021];mitochondrion [GO:0005739];plasma membrane [GO:0005886];vacuolar membrane [GO:0005774];vacuole [GO:0005773]		2	2	2	12.4	12.4	12.4	10.878	0.114379	0.936504	-0.308048	0.697761	0.131447	1.4377	0.249312	0.42809	-0.611617	0.752573	0.106193	1.53047	0.221696	0.433584	-0.553054	17.3411	17.0271	17.3931	16.9163	17.0092	16.8578	17.2569	17.3531	18.4647	16.3465	18.4475
Q9XI01	Q9XI01	Protein disulfide isomerase-like 1-1	PDIL1-1	At1g21750	Protein disulfide isomerase-like 1-1	0.788135	+	0.423436		1.11629	+	0.751592	+	embryo development ending in seed dormancy [GO:0009793];protein folding [GO:0006457];regulation of programmed cell death [GO:0043067];response to endoplasmic reticulum stress [GO:0034976];response to zinc ion [GO:0010043];seed development [GO:0048316]	endoplasmic reticulum [GO:0005783];endoplasmic reticulum lumen [GO:0005788];lytic vacuole within protein storage vacuole [GO:0000327];nucleus [GO:0005634];protein storage vacuole [GO:0000326];secretory vesicle [GO:0099503];thylakoid [GO:0009579];vacuole [GO:0005773]	protein disulfide isomerase activity [GO:0003756]	19	15	15	44.9	37.5	37.5	137.41	0.342954	0.825424	-0.80041	1.04635	0.0479172	2.02019	0.422874	0.256622	0.952372	2.74683	0.000511545	5.32226	1.33976	0.0160105	2.51272	18.9812	17.4448	17.3853	18.1035	17.3819	17.9323	17.9662	17.3218	18.6625	19.1198	18.6763
Q8GXS3	Q8GXS3	Pre-mRNA cleavage factor Im 25 kDa subunit 2	CFIS2	At4g25550	Pre-mRNA cleavage factor Im 25 kDa subunit 2	0.782042	+	0.244473		0		0		mRNA polyadenylation [GO:0006378];mRNA processing [GO:0006397];rRNA processing [GO:0006364]	cytosol [GO:0005829];mRNA cleavage factor complex [GO:0005849]	hydrolase activity [GO:0016787];metal ion binding [GO:0046872];mRNA binding [GO:0003729]	1	1	1	7.5	7.5	7.5	2.3194	1.45264	0.293916	-2.70658	2.21217	0.00230337	4.13171	0.566199	0.171989	1.21074	NaN	1	NaN	NaN	1	NaN	15.182	15.0296	14.6338	14.6971	NaN	14.5816	NaN	NaN	NaN	NaN	NaN
P56785	P56785	Protein TIC 214	TIC214	AtCg01000;AtCg01130	Protein TIC 214	0.780927	+	0.0652983		0.378131		-0.337497		protein import into chloroplast stroma [GO:0045037]	chloroplast inner membrane [GO:0009706];integral component of membrane [GO:0016021]		2	2	2	1.3	1.3	1.3	4.488	0.512151	0.74403	1.11501	1.05944	0.0459445	2.04195	0.0586955	0.795263	0.166034	0.940284	0.064133	1.844	0.735969	0.09825	-1.50245	15.2016	15.6265	NaN	15.6948	15.9226	15.5278	15.4149	15.4775	NaN	NaN	NaN
Q9SU40	Q9SU40	Monocopper oxidase-like protein SKU5	SKU5	At4g12420	Monocopper oxidase-like protein SKU5	0.779198	+	-0.444923		0.608806		-0.615315		cell tip growth [GO:0009932]	anchored component of membrane [GO:0031225];anchored component of plasma membrane [GO:0046658];apoplast [GO:0048046];cell wall [GO:0005618];cytosol [GO:0005829];plant-type cell wall [GO:0009505];plasma membrane [GO:0005886];plasmodesma [GO:0009506];vacuolar membrane [GO:0005774]	copper ion binding [GO:0005507];oxidoreductase activity [GO:0016491]	8	8	8	17	17	17	53.359	0.344759	0.823165	0.803924	1.25252	0.0270775	2.3649	0.257191	0.418587	-0.628055	0.809796	0.0903297	1.62656	0.364722	0.283102	-0.842516	17.7918	17.7448	18.0249	18.071	17.8789	17.6256	18.3834	18.4261	18.6349	18.0078	18.5583
Q8L7U5	Q8L7U5	Serine/threonine-protein phosphatase BSL1	BSL1	At4g03080	Serine/threonine-protein phosphatase BSL1	0.769749	+	0.467241		0.770981	+	0.468473	+	brassinosteroid mediated signaling pathway [GO:0009742]	cytoplasm [GO:0005737];cytosol [GO:0005829];nucleus [GO:0005634];plasma membrane [GO:0005886]	metal ion binding [GO:0046872];protein serine phosphatase activity [GO:0106306];protein serine/threonine phosphatase activity [GO:0004722];protein threonine phosphatase activity [GO:0106307]	1	1	1	1.9	1.9	1.9	3.4076	0.00289168	0.99857	-0.00866966	1.56388	0.0102189	2.90105	0.98793	0.0515616	1.92314	1.69207	0.00773597	3.13017	1.10036	0.0341629	2.11005	14.8734	14.971	14.4221	14.6519	14.5906	14.9071	14.6336	14.7822	NaN	NaN	NaN
F4K7W6	F4K7W6		At5g01010	At5g01010	Retinal-binding protein	0.765331	+	1.30137	+	0		0					3	3	3	10.4	10.4	10.4	7.0927	0.531875	0.736742	-1.15015	1.55809	0.0105367	2.89084	2.82837	0.000252632	5.52163	NaN	1	NaN	NaN	1	NaN	14.7051	14.4871	14.2734	14.2658	NaN	NaN	NaN	NaN	NaN	NaN	NaN
Q9SJE1	Q9SJE1	Magnesium-chelatase subunit ChlD, chloroplastic	CHLD	At1g08520	Magnesium-chelatase subunit ChlD, chloroplastic	0.763962	+	0.714235		0		0		chlorophyll biosynthetic process [GO:0015995];photosynthesis [GO:0015979]	chloroplast [GO:0009507];chloroplast stroma [GO:0009570];chloroplast thylakoid [GO:0009534];extracellular region [GO:0005576];magnesium chelatase complex [GO:0010007]	ATP binding [GO:0005524];magnesium chelatase activity [GO:0016851]	2	2	2	2.4	2.4	2.4	3.1671	0.34871	0.822273	-0.811602	1.08275	0.0432084	2.08073	0.992072	0.051151	1.93001	NaN	1	NaN	NaN	1	NaN	NaN	14.8443	14.7389	15.2147	NaN	NaN	NaN	NaN	NaN	NaN	NaN
Q8GUK4	Q8GUK4		At4g21650	At4g21650	Subtilisin-like protease SBT3.13	0.761525	+	0.430378	+	0.755804	+	0.424656			cytosol [GO:0005829];extracellular space [GO:0005615]	serine-type endopeptidase activity [GO:0004252]	2	2	2	4.2	4.2	4.2	8.5356	0.00673434	0.996395	0.0201028	2.64942	0.00138879	5.09075	1.42844	0.0134688	2.66475	1.29745	0.0221336	2.44084	0.643902	0.127844	1.34564	14.6632	14.7336	14.6234	14.9008	14.1049	14.6298	14.754	15.4552	NaN	NaN	NaN
Q42479	Q42479	Calcium-dependent protein kinase 3	CPK3	At4g23650	Calcium-dependent protein kinase 3	0.755038		0.721508		0.951399	+	0.917869		abscisic acid-activated signaling pathway [GO:0009738];intracellular signal transduction [GO:0035556];peptidyl-serine phosphorylation [GO:0018105];protein autophosphorylation [GO:0046777];regulation of anion channel activity [GO:0010359];regulation of stomatal movement [GO:0010119];response to salt stress [GO:0009651]	cytoplasm [GO:0005737];cytosol [GO:0005829];membrane [GO:0016020];nucleus [GO:0005634];plasma membrane [GO:0005886];vacuole [GO:0005773]	ATP binding [GO:0005524];calcium ion binding [GO:0005509];calcium-dependent protein serine/threonine kinase activity [GO:0009931];calmodulin binding [GO:0005516];calmodulin-dependent protein kinase activity [GO:0004683];protein kinase activity [GO:0004672];protein serine kinase activity [GO:0106310];protein serine/threonine kinase activity [GO:0004674];protein threonine kinase activity [GO:010631…	6	6	6	14.4	14.4	14.4	39.44	0.462959	0.763883	-1.02619	1.01132	0.0522804	1.96198	0.376046	0.291141	0.864195	1.37724	0.0174062	2.57675	0.508673	0.18725	1.10879	17.2151	16.7558	16.5112	16.6118	16.3893	16.803	16.7342	16.3819	17.4541	18.5406	16.9662
Q9SUU5;F4JWS8	Q9SUU5	Cytochrome b-c1 complex subunit 7-1	QCR7-1	At4g32470;At5g25450	Cytochrome b-c1 complex subunit 7-1, mitochondrial	0.753297	+	0.563551	+	0.685468		0.495722		aerobic respiration [GO:0009060];mitochondrial electron transport, ubiquinol to cytochrome c [GO:0006122]	mitochondrial respiratory chain complex III [GO:0005750];mitochondrion [GO:0005739];plasma membrane [GO:0005886];plastid [GO:0009536];vacuolar membrane [GO:0005774]		4	4	4	38.5	38.5	38.5	33.647	0.291589	0.858636	0.698547	1.02943	0.0497926	1.99207	1.08955	0.0385705	2.09205	0.897875	0.0729902	1.7735	0.892285	0.0645113	1.7642	18.6419	18.562	18.4582	18.5129	18.7796	18.4588	18.751	18.457	18.6346	18.862	19.3626
Q9LT39	Q9LT39		At3g20820	At3g20820	Leucine-rich repeat (LRR) family protein	0.75061	+	0.651344	+	0.687266		0.588			apoplast [GO:0048046];cell wall [GO:0005618];cytosol [GO:0005829];plasmodesma [GO:0009506]		9	9	9	32.6	32.6	32.6	153.04	0.160865	0.91657	0.418058	1.05237	0.0470623	2.03019	1.19434	0.0283608	2.26707	0.869732	0.0782068	1.72664	0.926354	0.0596037	1.82085	18.3511	18.4499	18.3587	18.3452	18.0588	18.5162	18.4032	18.7801	19.2046	19.2	19.9486
Q9SZI2	Q9SZI2	Nucleosome assembly protein 1;1	NAP1;1	At4g26110	Nucleosome assembly protein 1;1	0.747952		-0.384975		0.371552		-0.761374	+	cell differentiation [GO:0030154];cell population proliferation [GO:0008283];DNA repair [GO:0006281];double-strand break repair via homologous recombination [GO:0000724];nucleosome assembly [GO:0006334];somatic cell DNA recombination [GO:0016444]	chromatin [GO:0000785];cytoplasm [GO:0005737];cytosol [GO:0005829];nucleus [GO:0005634];plasma membrane [GO:0005886]	chromatin binding [GO:0003682];histone binding [GO:0042393];identical protein binding [GO:0042802]	3	2	2	8.3	6.2	6.2	7.8354	0.403457	0.791752	0.916084	0.494556	0.233268	1.08345	0.399078	0.273444	-0.907847	0.267124	0.427184	0.648619	2.29194	0.00159055	-4.29769	NaN	15.7812	16.1827	15.7643	15.6713	16.1626	15.8954	15.8685	17.685	NaN	NaN
Q93Y08	Q93Y08		MXK3.17	At5g64940	Protein ACTIVITY OF BC1 COMPLEX KINASE 8, chloroplastic	0.747241	+	0.319601		0.855288	+	0.427648		cellular response to oxidative stress [GO:0034599];circadian rhythm [GO:0007623];iron ion homeostasis [GO:0055072];leaf senescence [GO:0010150];membrane lipid biosynthetic process [GO:0046467];regulation of response to reactive oxygen species [GO:1901031];response to cadmium ion [GO:0046686];response to high light intensity [GO:0009644];response to hydrogen peroxide [GO:0042542];response to iron …	chloroplast [GO:0009507];chloroplast envelope [GO:0009941];chloroplast membrane [GO:0031969];integral component of membrane [GO:0016021];plastid [GO:0009536]	ATP binding [GO:0005524];protein kinase activity [GO:0004672];protein serine kinase activity [GO:0106310];protein threonine kinase activity [GO:0106311]	1	1	1	2.4	2.4	2.4	5.1009	0.217333	0.891931	-0.543658	2.37142	0.00173538	4.46682	0.946344	0.057792	1.85407	1.79063	0.00613548	3.3105	0.814377	0.0793089	1.63423	14.862	14.858	14.8364	14.9255	15.1197	14.9172	NaN	14.8121	NaN	NaN	NaN
Q9SDS7	Q9SDS7	V-type proton ATPase subunit C	VHA-C	At1g12840	V-type proton ATPase subunit C	0.74262		0.222068		0.694108		0.173555		unidimensional cell growth [GO:0009826]	chloroplast [GO:0009507];extracellular region [GO:0005576];Golgi apparatus [GO:0005794];plant-type vacuole [GO:0000325];plasma membrane [GO:0005886];vacuolar membrane [GO:0005774];vacuolar proton-transporting V-type ATPase, V1 domain [GO:0000221];vacuole [GO:0005773]	proton-transporting ATPase activity, rotational mechanism [GO:0046961]	13	13	13	41.9	41.9	41.9	323.31	0.109737	0.937217	0.296673	0.57656	0.184705	1.22889	0.157905	0.569455	0.411249	0.544509	0.189819	1.17253	0.123367	0.607606	0.329857	19.2057	19.4614	18.9845	18.7929	19.2699	19.1601	18.9405	19.2681	20.1824	18.1134	20.5702
O80576	O80576		At2g44060	At2g44060	At2g44060	0.734306	+	0.568134	+	0.877923	+	0.711751	+	response to cadmium ion [GO:0046686];response to desiccation [GO:0009269]	cytosol [GO:0005829];Golgi apparatus [GO:0005794];plasma membrane [GO:0005886];plasmodesma [GO:0009506]		12	12	12	43.7	43.7	43.7	150.97	1.43581	0.291614	-2.67746	2.95518	0.000796574	5.84227	1.08974	0.0386021	2.09236	3.3766	0	7.0102	1.40438	0.0136087	2.62331	18.4278	18.2686	18.2617	18.3388	18.2485	18.1354	18.2389	18.0997	18.7056	19.1154	19.2091
Q9SB81	Q9SB81	Peroxidase 42	PER42	At4g21960	Peroxidase 42	0.728398		2.21477	+	-0.122829		1.36354	+	hydrogen peroxide catabolic process [GO:0042744];response to oxidative stress [GO:0006979];rhythmic process [GO:0048511]	extracellular region [GO:0005576];plant-type cell wall [GO:0009505];plasmodesma [GO:0009506]	heme binding [GO:0020037];metal ion binding [GO:0046872];peroxidase activity [GO:0004601]	5	5	5	21.8	21.8	21.8	24.417	1.05944	0.429015	2.04196	0.26316	0.450447	0.640433	2.27875	0.00168707	4.26998	0.0395154	0.864725	-0.113905	1.9789	0.00288568	3.66651	NaN	16.2027	16.1301	16.092	16.631	16.3003	16.9938	16.4882	NaN	NaN	NaN
O48528	O48528	Outer envelope pore protein 16-3, chloroplastic/mitochondrial	OEP163	At2g42210	Outer envelope pore protein 16-3, chloroplastic/mitochondrial	0.723447	+	-0.276095		0.53838	+	-0.461163		protein insertion into mitochondrial inner membrane [GO:0045039]	chloroplast [GO:0009507];chloroplast outer membrane [GO:0009707];cytosol [GO:0005829];mitochondrial outer membrane [GO:0005741];mitochondrial respiratory chain complex I [GO:0005747];mitochondrion [GO:0005739];plastid outer membrane [GO:0009527];pore complex [GO:0046930];TIM22 mitochondrial import inner membrane insertion complex [GO:0042721]	porin activity [GO:0015288];protein homodimerization activity [GO:0042803]	4	4	4	42.1	42.1	42.1	30.563	0.418542	0.787216	0.944307	1.66793	0.00758242	3.08657	0.106339	0.671178	-0.288299	1.81981	0.00580675	3.36466	0.192526	0.479808	-0.489438	17.3731	17.4838	16.6625	17.0626	17.3466	17.2779	17.5081	17.1895	17.5524	17.7448	17.9477
Q56Z59;Q9M0R2	Q56Z59	Patellin-3	PATL3	At1g72160;At4g09160	Patellin-3	0.722689	+	0.69963		0.407796		0.384737		cell cycle [GO:0007049];cell division [GO:0051301];cellular response to auxin stimulus [GO:0071365];protein localization involved in auxin polar transport [GO:1901703]	cytoplasm [GO:0005737];membrane [GO:0016020];plasma membrane [GO:0005886]	lipid binding [GO:0008289]	10	10	10	27.8	27.8	27.8	81.34	0.882673	0.533914	1.7482	1.63823	0.00864924	3.03322	0.571	0.170129	1.21916	0.730598	0.113243	1.49337	0.269259	0.377703	0.653016	17.5664	17.4564	17.5848	17.213	17.5616	17.7221	18.2321	17.5644	17.5441	18.4806	18.4938
Q94KI8	Q94KI8	Two pore calcium channel protein 1	TPC1	At4g03560	Two pore calcium channel protein 1	0.722507		-1.33714	+	0.860495		-1.19915	+	calcium ion transport [GO:0006816];calcium-mediated signaling [GO:0019722];regulation of ion transmembrane transport [GO:0034765];regulation of jasmonic acid biosynthetic process [GO:0080141];regulation of stomatal movement [GO:0010119];seed germination [GO:0009845]	cytosol [GO:0005829];Golgi apparatus [GO:0005794];integral component of membrane [GO:0016021];plant-type vacuole [GO:0000325];plasma membrane [GO:0005886];vacuolar membrane [GO:0005774];vacuole [GO:0005773]	calcium ion binding [GO:0005509];identical protein binding [GO:0042802];voltage-gated calcium channel activity [GO:0005245]	5	5	5	8.7	8.7	8.7	45.258	0.199275	0.897817	-0.504328	0.342901	0.360168	0.800308	1.80811	0.00483002	-3.3429	0.437059	0.263587	0.978655	1.88649	0.00371058	-3.48976	16.9573	16.8022	15.931	16.2199	16.555	16.213	16.039	16.5514	18.6144	NaN	NaN
Q9FW48	Q9FW48		T1E4.2	At1g33600	Leucine-rich repeat (LRR) family protein	0.715787		0.599003	+	0.494651		0.377868		hormone-mediated signaling pathway [GO:0009755]	cell wall [GO:0005618];nucleus [GO:0005634];plasma membrane [GO:0005886]		6	6	6	19.2	19.2	19.2	21.504	0.566801	0.712658	1.21179	0.85633	0.0821141	1.7043	1.75748	0.00580409	3.24941	0.499308	0.21591	1.09199	0.739292	0.097735	1.50806	17.711	17.796	17.5853	17.6197	18.081	17.8259	18.25	17.4397	18.8186	19.0774	18.4829
O04379	O04379	Protein argonaute 1	AGO1	At1g48410	Protein argonaute 1	0.703393		0.627512		0		0		adaxial/abaxial pattern specification [GO:0009955];adventitious root development [GO:0048830];auxin metabolic process [GO:0009850];cell differentiation [GO:0030154];defense response to virus [GO:0051607];gene silencing by miRNA [GO:0035195];innate immune response [GO:0045087];leaf morphogenesis [GO:0009965];leaf proximal/distal pattern formation [GO:0010589];leaf vascular tissue pattern formation…	cytoplasm [GO:0005737];cytosol [GO:0005829];nucleus [GO:0005634]	endoribonuclease activity [GO:0004521];metal ion binding [GO:0046872];miRNA binding [GO:0035198];mRNA binding [GO:0003729]	1	1	1	1.6	1.6	1.6	2.6364	0.436218	0.773481	-0.977102	0.804932	0.0954977	1.61842	0.656937	0.133579	1.36802	NaN	1	NaN	NaN	1	NaN	15.2091	NaN	14.6449	14.887	NaN	NaN	NaN	NaN	NaN	NaN	NaN
Q93V66	Q93V66	Protein FATTY ACID EXPORT 1, chloroplastic	FAX1	At3g57280	Protein FATTY ACID EXPORT 1, chloroplastic	0.70334		0.91328	+	0.734879		0.944819	+	fatty acid transmembrane transport [GO:1902001];fatty acid transport [GO:0015908];lipid homeostasis [GO:0055088];plant-type cell wall assembly [GO:0071668];pollen wall assembly [GO:0010208]	chloroplast [GO:0009507];chloroplast envelope [GO:0009941];chloroplast inner membrane [GO:0009706];cytosol [GO:0005829];integral component of membrane [GO:0016021];membrane [GO:0016020];plastid [GO:0009536]	fatty acid transmembrane transporter activity [GO:0015245]	2	2	2	14.2	14.2	14.2	17.999	0.0530822	0.966033	-0.150969	0.920558	0.0687635	1.81122	1.75673	0.00579785	3.24805	1.02471	0.0505997	1.98422	1.99288	0.00278475	3.69359	16.7631	16.2508	16.0054	16.0955	16.4875	16.3119	16.2837	15.9054	NaN	17.7056	16.9823
Q9SE60	Q9SE60	Methylenetetrahydrofolate reductase 1	MTHFR1	At3g59970	Methylenetetrahydrofolate reductase 1	0.696964	+	0.94894	+	0.759319	+	1.01129	+	methionine biosynthetic process [GO:0009086];tetrahydrofolate interconversion [GO:0035999]	cytosol [GO:0005829]	FAD binding [GO:0071949];methylenetetrahydrofolate reductase (NAD(P)H) activity [GO:0004489];methylenetetrahydrofolate reductase NADH activity [GO:0106312];methylenetetrahydrofolate reductase NADPH activity [GO:0106313]	12	12	10	30.9	30.9	27.4	76.035	0.149431	0.924507	-0.391613	3.9207	0	8.79262	2.18409	0.00181723	4.07417	2.59413	0.000688963	4.96242	2.03979	0.0025802	3.78521	17.7022	17.7317	17.5712	17.8836	17.4403	17.3807	17.9566	17.8616	18.4832	18.4656	18.4466
O22263	O22263	Protein disulfide-isomerase like 2-1	PDIL2-1	At2g47470	Protein disulfide-isomerase like 2-1	0.68965	+	0.377003	+	0.912916	+	0.60027	+	double fertilization forming a zygote and endosperm [GO:0009567];embryo development ending in seed dormancy [GO:0009793];embryo sac development [GO:0009553];pollen tube development [GO:0048868];response to cadmium ion [GO:0046686];response to endoplasmic reticulum stress [GO:0034976]	cytosol [GO:0005829];endoplasmic reticulum [GO:0005783];plant-type cell wall [GO:0009505];secretory vesicle [GO:0099503];vacuolar membrane [GO:0005774]	protein disulfide isomerase activity [GO:0003756]	8	8	8	28.5	28.5	28.5	38.384	0.592112	0.694907	-1.25604	1.84017	0.00475328	3.40266	1.05261	0.0426699	2.0306	2.86151	0.000452975	5.60415	2.27029	0.0016943	4.25227	18.8438	18.1769	18.3405	18.237	18.2053	17.9071	18.3061	18.2866	19.0558	18.8107	19.0345
F4HVV6	F4HVV6		At1g02080	At1g02080	Transcription regulator	0.683076	+	0.577172	+	0		0		negative regulation of translation [GO:0017148];nuclear-transcribed mRNA catabolic process, deadenylation-dependent decay [GO:0000288]	CCR4-NOT core complex [GO:0030015];cytosol [GO:0005829];extracellular region [GO:0005576];nucleus [GO:0005634];P-body [GO:0000932]	molecular adaptor activity [GO:0060090]	1	1	1	0.6	0.6	0.6	3.4862	0.0354581	0.978941	-0.102632	1.03882	0.0486363	2.00767	1.08299	0.0391601	2.08113	NaN	1	NaN	NaN	1	NaN	15.1598	14.5007	14.3142	14.3118	NaN	NaN	NaN	NaN	NaN	NaN	NaN
O23593	O23593		dl4795w	At4g17520	RGG repeats nuclear RNA binding protein B	0.677963	+	0.505921	+	0.531408		0.359367	+		cytoplasm [GO:0005737];cytosol [GO:0005829];nucleus [GO:0005634];perinuclear region of cytoplasm [GO:0048471];peroxisome [GO:0005777]	mRNA binding [GO:0003729];RNA binding [GO:0003723]	2	2	2	9.4	9.4	9.4	5.2987	0.436968	0.774345	0.978487	1.22479	0.0292166	2.31821	1.94259	0.00318415	3.59659	0.868014	0.0784387	1.72378	1.09407	0.0349773	2.09957	14.838	14.9566	15.0694	15.2149	15.1205	14.9136	15.1141	15.517	NaN	NaN	NaN
P49040	P49040	Sucrose synthase 1	SUS1	At5g20830	Sucrose synthase 1	0.671518	+	-0.127721		0.904459		0.10522		cellular response to hypoxia [GO:0071456];response to cadmium ion [GO:0046686];response to cold [GO:0009409];response to flooding [GO:0009413];response to glucose [GO:0009749];response to hypoxia [GO:0001666];response to mannitol [GO:0010555];response to osmotic stress [GO:0006970];response to sorbitol [GO:0072708];response to sucrose [GO:0009744];response to water deprivation [GO:0009414];sucros…	cytosol [GO:0005829];plasmodesma [GO:0009506]	sucrose synthase activity [GO:0016157]	9	9	9	15.6	15.6	15.6	30.789	0.119231	0.937338	-0.319856	1.6105	0.00944946	2.9837	0.0826116	0.733625	-0.228593	0.605586	0.158229	1.27947	0.0419396	0.836428	0.120598	16.2231	17.1447	16.9078	16.5592	18.1095	16.9601	14.8127	16.0207	17.2529	17.6754	17.3315
Q96329	Q96329	Acyl-coenzyme A oxidase 4, peroxisomal	ACX4	At3g51840	Acyl-coenzyme A oxidase 4, peroxisomal	0.665878		0.568859		0		0		embryo development ending in seed dormancy [GO:0009793];fatty acid beta-oxidation [GO:0006635];short-chain fatty acid metabolic process [GO:0046459]	cytosol [GO:0005829];glyoxysome [GO:0009514];peroxisome [GO:0005777]	acyl-CoA dehydrogenase activity [GO:0003995];acyl-CoA oxidase activity [GO:0003997];flavin adenine dinucleotide binding [GO:0050660]	1	1	1	3.7	3.7	3.7	3.0165	0.582109	0.700582	-1.2386	0.939529	0.0650757	1.84275	0.592254	0.160252	1.25629	NaN	1	NaN	NaN	1	NaN	15.1755	14.2779	NaN	14.5316	NaN	NaN	NaN	NaN	NaN	NaN	NaN
Q9FJF1;O24466	Q9FJF1;O24466	Ras-related protein RABE1a	At5g59840;RABE1A	At3g53610;At5g59840	Putative GTP-binding protein ara-3;Ras-related protein RABE1a	0.664232		0.329214		0.85908		0.524062		protein secretion [GO:0009306];regulation of exocytosis [GO:0017157];vesicle docking involved in exocytosis [GO:0006904]	cytosol [GO:0005829];Golgi membrane [GO:0000139];plasma membrane [GO:0005886];plasmodesma [GO:0009506];plastid [GO:0009536]	GTP binding [GO:0005525];GTPase activity [GO:0003924]	6	6	1	39.4	39.4	6.5	28.144	0.081274	0.954312	-0.22516	0.416324	0.291024	0.940172	0.208874	0.483638	0.525326	0.537336	0.193931	1.15984	0.336634	0.308469	0.788076	16.5086	NaN	16.2125	16.0978	16.2276	15.9348	16.202	NaN	NaN	NaN	17.2504
Q9SJ81	Q9SJ81	Fasciclin-like arabinogalactan protein 7	FLA7	At2g04780	Fasciclin-like arabinogalactan protein 7	0.661241		-0.711383		0.771008		-0.601615		plant-type secondary cell wall biogenesis [GO:0009834]	anchored component of membrane [GO:0031225];anchored component of plasma membrane [GO:0046658];mitochondrion [GO:0005739];plasma membrane [GO:0005886];secretory vesicle [GO:0099503]		4	4	4	14.2	14.2	14.2	85.556	0.470334	0.763386	-1.03962	0.167096	0.589269	0.432314	0.172139	0.541262	-0.443774	0.199327	0.514893	0.504442	0.142563	0.568178	-0.375546	18.5443	18.4534	18.6839	18.8438	18.6908	18.505	18.39	18.5005	19.3017	NaN	20.3286
Q9FFV1	Q9FFV1		At5g54760	At5g54760	At5g54760	0.655784		0.628667	+	0		0			plastid [GO:0009536]	mRNA binding [GO:0003729];RNA binding [GO:0003723];translation initiation factor activity [GO:0003743]	1	1	1	23.9	23.9	23.9	5.4391	0.0521093	0.965194	-0.148342	1.02482	0.0504246	1.9844	1.81793	0.00457206	3.36116	NaN	1	NaN	NaN	1	NaN	NaN	14.7739	14.7912	14.5824	NaN	14.641	15.3731	NaN	NaN	NaN	NaN
Q9LHA8	Q9LHA8	Probable mediator of RNA polymerase II transcription subunit 37c	MED37C	At3g12580	Heat shock 70 kDa protein 4	0.653556		-0.368617		-0.12411		-1.14628	+	cellular response to unfolded protein [GO:0034620];chaperone cofactor-dependent protein refolding [GO:0051085];protein refolding [GO:0042026];protein ubiquitination [GO:0016567];response to bacterium [GO:0009617];response to cadmium ion [GO:0046686];response to heat [GO:0009408];response to temperature stimulus [GO:0009266];response to virus [GO:0009615]	cell wall [GO:0005618];cytoplasm [GO:0005737];cytosol [GO:0005829];Golgi apparatus [GO:0005794];mitochondrion [GO:0005739];nucleus [GO:0005634];plasma membrane [GO:0005886];vacuolar membrane [GO:0005774]	ATP binding [GO:0005524];ATPase activity [GO:0016887];heat shock protein binding [GO:0031072];misfolded protein binding [GO:0051787];protein folding chaperone [GO:0044183];ubiquitin protein ligase binding [GO:0031625];unfolded protein binding [GO:0051082]	16	4	4	34.8	11.8	11.8	39.414	0.77292	0.588016	1.56471	0.472479	0.247636	1.04352	0.206493	0.487863	-0.520136	0.106015	0.685576	-0.287498	1.09772	0.0344825	-2.10565	16.6611	16.5034	15.739	NaN	16.5255	17.0767	16.5121	16.4764	17.0822	NaN	16.9653
Q8VY57;F4IZ82	Q8VY57		ARLA1C	At3g49860;At3g49870	ADP-ribosylation factor-like protein 8a	0.647542		0.240507		0.533297		0.126262		cell cycle [GO:0007049];cell division [GO:0051301];chromosome segregation [GO:0007059];defense response to virus [GO:0051607];protein transport [GO:0015031]	cytoplasm [GO:0005737];cytosol [GO:0005829];Golgi apparatus [GO:0005794];late endosome membrane [GO:0031902];lysosomal membrane [GO:0005765];nucleus [GO:0005634];plasma membrane [GO:0005886];plasmodesma [GO:0009506];spindle [GO:0005819];vacuolar membrane [GO:0005774];vacuole [GO:0005773]	GTP binding [GO:0005525];GTPase activity [GO:0003924]	5	5	2	39.7	39.7	19.6	29.256	0.471277	0.76261	1.04134	0.541116	0.203327	1.16653	0.150691	0.581802	0.394545	0.419206	0.278233	0.945545	0.0732493	0.733254	0.204406	16.4465	16.5755	16.5381	16.589	16.5734	16.7653	16.8708	16.3967	17.5171	NaN	17.6908
F4JLQ2	F4JLQ2		At4g16180	At4g16180	Transmembrane protein	0.646755	+	0.138383		0		0			cytosol [GO:0005829];endoplasmic reticulum [GO:0005783];integral component of membrane [GO:0016021];plasma membrane [GO:0005886]		1	1	1	2.4	2.4	2.4	3.2303	0.636246	0.672252	-1.33247	1.86428	0.00437243	3.44788	0.133725	0.612205	0.354658	NaN	1	NaN	NaN	1	NaN	15.1351	15.0845	NaN	14.731	NaN	NaN	NaN	NaN	NaN	NaN	NaN
O04486	O04486	Ras-related protein RABA2a	RABA2A	At1g09630	Ras-related protein RABA2a	0.640979		0.647769		0.59297	+	0.59976		cytokinesis by cell plate formation [GO:0000911];protein transport [GO:0015031]	cell plate [GO:0009504];cytosol [GO:0005829];endosome [GO:0005768];endosome membrane [GO:0010008];extracellular region [GO:0005576];Golgi apparatus [GO:0005794];plasma membrane [GO:0005886]	GTP binding [GO:0005525];GTPase activity [GO:0003924]	7	4	4	39.2	25.8	25.8	11.904	0.0528449	0.965516	0.150328	1.02677	0.0500479	1.98764	0.682051	0.124632	1.41095	2.91489	0.000360784	5.73897	0.883768	0.0664755	1.75002	15.5688	15.2004	15.435	NaN	14.949	15.2132	15.2183	15.2048	15.6244	NaN	15.7652
Q9M1H3	Q9M1H3	ABC transporter F family member 4	ABCF4	At3g54540	ABC transporter F family member 4	0.639796		0.958949	+	0.693712		1.01287	+		cytosol [GO:0005829]	ATP binding [GO:0005524];ATPase activity [GO:0016887]	4	4	4	7.7	7.7	7.7	9.7643	0.225768	0.887794	-0.561785	0.699064	0.130799	1.43992	1.06237	0.0412879	2.04682	0.775966	0.0992198	1.56983	1.13785	0.0304039	2.17257	15.5448	15.4391	15.1909	15.4456	15.315	15.2648	15.5267	15.2982	NaN	17.2539	15.8162
Q9SI20	Q9SI20	Elongation factor 1-delta 2		At2g18110	Elongation factor 1-delta 2	0.636723	+	-0.354347		0.438368		-0.552702		translational elongation [GO:0006414]	cytosol [GO:0005829];eukaryotic translation elongation factor 1 complex [GO:0005853];mitochondrion [GO:0005739]	guanyl-nucleotide exchange factor activity [GO:0005085];translation elongation factor activity [GO:0003746]	5	4	4	45	39.4	39.4	26.929	0.84888	0.556436	1.69188	1.1171	0.0392233	2.13796	0.450482	0.236727	-1.00336	0.688709	0.126824	1.4223	0.750484	0.0951817	-1.52694	15.8598	15.6485	15.9272	15.7554	15.7312	16.0568	16.2112	15.9852	17.0777	16.5878	16.4004
O23617;Q94AH8	O23617	Alpha,alpha-trehalose-phosphate synthase [UDP-forming] 5	TPS5	At1g68020;At4g17770	Alpha,alpha-trehalose-phosphate synthase [UDP-forming] 5	0.6328	+	0.920099	+	0		0		dephosphorylation [GO:0016311];trehalose biosynthetic process [GO:0005992]	cytosol [GO:0005829]	alpha,alpha-trehalose-phosphate synthase (UDP-forming) activity [GO:0003825];transferase activity, transferring glycosyl groups [GO:0016757]";trehalose-phosphatase activity [GO:0004805]"	3	3	3	4.4	4.4	4.4	7.8704	1.17931	0.394333	-2.24189	1.49387	0.0129421	2.77822	1.57547	0.00921116	2.92153	NaN	1	NaN	NaN	1	NaN	14.491	15.0314	14.5801	14.3882	NaN	NaN	NaN	NaN	NaN	NaN	NaN
Q8RWT8	Q8RWT8		SRS	At1g11870	Serine--tRNA ligase, chloroplastic/mitochondrial	0.620503		0.351844		0.570841		0.302183		chloroplast organization [GO:0009658];mitochondrial seryl-tRNA aminoacylation [GO:0070158];mitochondrion organization [GO:0007005];plant ovule development [GO:0048481];selenocysteinyl-tRNA(Sec) biosynthetic process [GO:0097056];seryl-tRNA aminoacylation [GO:0006434]	chloroplast [GO:0009507];cytosol [GO:0005829];mitochondrion [GO:0005739]	ATP binding [GO:0005524];serine-tRNA ligase activity [GO:0004828];tRNA binding [GO:0000049]	2	2	2	5.6	5.6	5.6	4.9387	0.0216493	0.985188	0.0635764	0.427891	0.281058	0.961689	0.219065	0.468296	0.547393	0.489265	0.222664	1.07391	0.230412	0.422385	0.571702	15.5162	NaN	15.4422	15.755	15.4276	NaN	15.5845	15.4926	NaN	NaN	NaN
O04209	O04209	Clathrin light chain 2	CLC2	At2g40060	Clathrin light chain 2	0.619592		1.14947	+	0.410082		0.939964	+	clathrin coat assembly [GO:0048268];clathrin-dependent endocytosis [GO:0072583];intracellular protein transport [GO:0006886]	cell plate [GO:0009504];chloroplast envelope [GO:0009941];clathrin coat of coated pit [GO:0030132];clathrin coat of trans-Golgi network vesicle [GO:0030130];clathrin vesicle coat [GO:0030125];cytoskeleton [GO:0005856];Golgi apparatus [GO:0005794];phragmoplast [GO:0009524];plasma membrane [GO:0005886]	clathrin heavy chain binding [GO:0032050];identical protein binding [GO:0042802];structural molecule activity [GO:0005198]	1	1	1	5.8	5.8	5.8	3.3317	0.310938	0.84443	0.737364	0.535951	0.206701	1.15738	2.02029	0.00249819	3.74698	0.354224	0.332932	0.822283	2.12959	0.00211422	3.96372	15.3427	16.0613	16.2884	16.4442	16.0784	15.9804	16.6433	16.2725	16.7731	17.3012	17.2703
Q8LD27	Q8LD27	Proteasome subunit beta type-6	PBA1	At4g31300	Proteasome subunit beta type-6	0.61834	+	0.927675	+	0.697849	+	1.00718	+	proteasomal ubiquitin-independent protein catabolic process [GO:0010499];proteasome-mediated ubiquitin-dependent protein catabolic process [GO:0043161]	cytoplasm [GO:0005737];nucleus [GO:0005634];proteasome core complex [GO:0005839];proteasome core complex, beta-subunit complex [GO:0019774]	endopeptidase activity [GO:0004175];threonine-type endopeptidase activity [GO:0004298]	5	5	5	33	33	33	97.354	0.156123	0.92213	-0.407136	1.4087	0.0170942	2.63073	2.85534	0.000165171	5.58874	1.4571	0.0133036	2.7143	2.67008	0.000418384	5.13926	17.4162	16.8783	17.2802	17.29	16.9108	16.825	17.3798	17.4311	17.3567	18.2232	18.1198
Q93W02	Q93W02			At5g24690 At5g24700	AT5g24690/MXC17_8	0.618189	+	0.161582		0.470672	+	0.0140643		plant organ development [GO:0099402]	chloroplast [GO:0009507];chloroplast envelope [GO:0009941];chloroplast inner membrane [GO:0009706];mitochondrion [GO:0005739];plastid [GO:0009536]		1	1	1	3.6	3.6	3.6	6.7046	0.369424	0.816916	0.851535	2.22605	0.00207932	4.16032	0.181338	0.524075	0.464508	1.66811	0.00821421	3.08689	0.0135825	0.946598	0.0402377	14.5366	14.9802	14.9746	15.0712	15.2223	14.8519	14.7958	15.2826	NaN	NaN	NaN
Q9S791;F4I4N4;Q9SF11	Q9S791		F5A18.5	At1g23170;At1g70770;At3g11880	AT1G70770 protein	0.61473		0.50586		0.764102		0.655233			endoplasmic reticulum [GO:0005783];endoplasmic reticulum membrane [GO:0005789];Golgi apparatus [GO:0005794];integral component of membrane [GO:0016021];nucleus [GO:0005634];plasma membrane [GO:0005886];plasmodesma [GO:0009506];vacuolar membrane [GO:0005774]	mRNA binding [GO:0003729]	7	7	7	13.1	13.1	13.1	15.658	0.175116	0.908676	-0.450508	0.45182	0.261463	1.00582	0.374105	0.29269	0.86049	0.713705	0.118325	1.46477	0.632478	0.131916	1.32598	16.552	15.7427	15.0342	15.3855	15.4661	15.3897	15.5707	15.6904	17.4218	NaN	16.8204
Q9LTR9	Q9LTR9	Glycylpeptide N-tetradecanoyltransferase 1	NMT1	At5g57020	Glycylpeptide N-tetradecanoyltransferase 1	0.614019		0.486696		0.308992		0.181669		embryonic shoot morphogenesis [GO:0010064];N-terminal peptidyl-glycine N-myristoylation [GO:0018008];N-terminal protein myristoylation [GO:0006499]	cytoplasm [GO:0005737];cytosol [GO:0005829];plastid [GO:0009536];ribosome [GO:0005840]	glycylpeptide N-tetradecanoyltransferase activity [GO:0004379];myristoyltransferase activity [GO:0019107]	1	1	1	5.1	5.1	5.1	3.0952	0.290946	0.858458	0.697247	0.6004	0.171798	1.27047	0.517628	0.195809	1.1248	0.544416	0.189801	1.17237	0.557265	0.16333	1.19503	15.4575	15.1211	13.6566	15.3768	15.1434	14.9664	15.5257	15.1968	NaN	NaN	NaN
Q8H0V6	Q8H0V6	ABC transporter F family member 3	ABCF3	At1g64550	ABC transporter F family member 3	0.605343		0.420723		0		0		defense response to bacterium [GO:0042742];response to cadmium ion [GO:0046686]	cytosol [GO:0005829];nucleus [GO:0005634]	ATP binding [GO:0005524];ATPase activity [GO:0016887]	1	1	1	2	2	2	2.3373	0.805954	0.571138	-1.62013	0.619683	0.163714	1.30389	0.368379	0.298062	0.849532	NaN	1	NaN	NaN	1	NaN	NaN	15.1387	15.1447	15.1982	NaN	NaN	NaN	NaN	NaN	NaN	NaN
Q9LTL0	Q9LTL0	Cytochrome P450 71B26	CYP71B26	At3g26290	Cytochrome P450 71B26	0.602573		0.871322		0		0			integral component of membrane [GO:0016021];membrane [GO:0016020]	heme binding [GO:0020037];iron ion binding [GO:0005506];oxidoreductase activity, acting on paired donors, with incorporation or reduction of molecular oxygen, NAD(P)H as one donor, and incorporation of one atom of oxygen [GO:0016709]	1	1	1	2.6	2.6	2.6	2.6845	0.060825	0.965352	-0.17171	0.494954	0.233129	1.08416	0.900517	0.0667779	1.77789	NaN	1	NaN	NaN	1	NaN	15.5638	15.578	NaN	15.0619	NaN	15.7643	NaN	15.3063	NaN	NaN	NaN
Q9FHY8	Q9FHY8		At5g41950	At5g41950	Protein HLB1	0.601082	+	0.407183		0.482337		0.288439		exocytosis [GO:0006887];root hair cell development [GO:0080147];root hair cell tip growth [GO:0048768];root hair elongation [GO:0048767];vesicle-mediated transport [GO:0016192]	cytosol [GO:0005829];early endosome [GO:0005769];membrane [GO:0016020];plastid [GO:0009536];trans-Golgi network [GO:0005802]		2	2	2	5.7	5.7	5.7	5.7117	0.364469	0.81631	0.842028	1.27923	0.0259415	2.41001	0.971332	0.053956	1.89557	0.950552	0.0625084	1.86106	0.603518	0.143349	1.27588	15.0113	14.5911	14.7989	14.841	14.6969	15.0505	15.1776	14.7923	NaN	NaN	NaN
Q93ZM7	Q93ZM7	Chaperonin CPN60-like 2, mitochondrial		At3g13860	Chaperonin CPN60-like 2, mitochondrial	0.596333		1.61711	+	0.517082		1.53785	+	protein folding [GO:0006457];protein refolding [GO:0042026];response to cadmium ion [GO:0046686]	cytosol [GO:0005829];mitochondrion [GO:0005739];vacuolar membrane [GO:0005774]	ATP binding [GO:0005524];ATPase activity [GO:0016887]	6	6	6	14.2	14.2	14.2	18.55	0.121311	0.9376	0.324895	0.888663	0.0743529	1.75817	2.64221	0.00044586	5.07388	0.614626	0.155303	1.29514	2.16026	0.00200246	4.02566	15.8145	15.4923	15.4304	15.6669	15.6121	16.2072	15.7941	15.1077	NaN	16.6936	16.8178
Q9FWA3	Q9FWA3	6-phosphogluconate dehydrogenase, decarboxylating 3		At3g02360	6-phosphogluconate dehydrogenase, decarboxylating 2	0.594353	+	-0.24326		0.58066	+	-0.256953		D-gluconate catabolic process [GO:0046177];male-female gamete recognition during double fertilization forming a zygote and endosperm [GO:0080173];pentose-phosphate shunt, oxidative branch [GO:0009051]	chloroplast stroma [GO:0009570];cytosol [GO:0005829];peroxisome [GO:0005777];secretory vesicle [GO:0099503]	NADP binding [GO:0050661];phosphogluconate dehydrogenase (decarboxylating) activity [GO:0004616]	9	6	6	27	18.9	18.9	19.217	0.0262007	0.982199	0.0765709	1.4321	0.0160919	2.67106	0.107319	0.669346	-0.290718	1.47258	0.0127454	2.74116	0.114403	0.628077	-0.308106	17.9164	17.5136	17.3689	17.3198	17.3407	17.4936	17.4591	17.8801	18.6444	17.8578	18.0127
Q9FGT8	Q9FGT8		K21L19.6	At5g58070	Temperature-induced lipocalin-1	0.587643		1.06958	+	0.446591		0.928529	+	cellular chloride ion homeostasis [GO:0030644];cellular response to hypoxia [GO:0071456];cellular sodium ion homeostasis [GO:0006883];heat acclimation [GO:0010286];hyperosmotic salinity response [GO:0042538];lipid metabolic process [GO:0006629];positive regulation of response to oxidative stress [GO:1902884];positive regulation of response to salt stress [GO:1901002];response to cold [GO:0009409]…	chloroplast envelope [GO:0009941];chloroplast membrane [GO:0031969];cytoplasm [GO:0005737];cytoplasmic side of plasma membrane [GO:0009898];cytosol [GO:0005829];endoplasmic reticulum [GO:0005783];Golgi apparatus [GO:0005794];mitochondrion [GO:0005739];plasma membrane [GO:0005886];plasmodesma [GO:0009506];plastid [GO:0009536];vacuolar membrane [GO:0005774];vacuole [GO:0005773]	nutrient reservoir activity [GO:0045735]	5	5	5	36.6	36.6	36.6	132.14	0.1569	0.921228	0.408931	0.244203	0.471134	0.600894	1.49908	0.0111977	2.7873	0.191751	0.527407	0.48772	2.78801	0.000267559	5.4223	16.7009	18.1173	18.1808	17.4979	17.7507	17.7102	17.8177	17.7826	18.4477	19.8185	18.982
Q9SXE1	Q9SXE1	Flavin-containing monooxygenase FMO GS-OX3	FMOGS-OX3	At1g62560	Flavin-containing monooxygenase FMO GS-OX3	0.583675	+	0.465062		0		0		glucosinolate biosynthetic process [GO:0019761]	integral component of membrane [GO:0016021]	3-methylthiopropyl glucosinolate S-oxygenase activity [GO:0080102];4-methylthiopropyl glucosinolate S-oxygenase activity [GO:0080103];5-methylthiopropyl glucosinolate S-oxygenase activity [GO:0080104];6-methylthiopropyl glucosinolate S-oxygenase activity [GO:0080105];7-methylthiopropyl glucosinolate S-oxygenase activity [GO:0080106];8-methylthiopropyl glucosinolate S-oxygenase activity [GO:008010…	1	1	1	5.2	5.2	5.2	3.1205	3.56813	0.00964706	-7.59919	2.03251	0.00315375	3.77092	0.973973	0.053561	1.89996	NaN	1	NaN	NaN	1	NaN	14.9655	15.2104	14.9339	14.934	NaN	NaN	NaN	NaN	NaN	NaN	NaN
Q9M1J1	Q9M1J1	Mitochondrial fission 1 protein A	FIS1A	At3g57090	Mitochondrial fission 1 protein A	0.579078		0.796338		0.0987308		0.31599		autophagy of mitochondrion [GO:0000422];mitochondrial fission [GO:0000266];mitochondrion organization [GO:0007005];peroxisome fission [GO:0016559]	chloroplast [GO:0009507];cytosol [GO:0005829];integral component of mitochondrial outer membrane [GO:0031307];integral component of peroxisomal membrane [GO:0005779];mitochondrion [GO:0005739];peroxisome [GO:0005777]		1	1	1	11.2	11.2	11.2	36.482	0.445741	0.767775	0.994654	0.521793	0.215133	1.13222	0.803373	0.0871492	1.61581	0.17391	0.556414	0.447783	0.929848	0.0586103	1.82666	NaN	15.6261	15.3717	15.5184	15.6632	15.6493	15.5231	15.2296	NaN	NaN	NaN
O48832	O48832		ERD7	At2g17840	Protein EARLY-RESPONSIVE TO DEHYDRATION 7, chloroplastic	0.576559	+	1.01074	+	0.611337	+	1.04551	+	circadian rhythm [GO:0007623];response to abscisic acid [GO:0009737];response to cold [GO:0009409];response to high light intensity [GO:0009644];response to salt stress [GO:0009651];response to water deprivation [GO:0009414]	chloroplast [GO:0009507];plasma membrane [GO:0005886]		8	8	8	33	33	33	51.684	0.0619328	0.963781	-0.174654	1.13481	0.0377387	2.1675	2.24999	0.00167116	4.20993	1.31451	0.0211214	2.46979	2.50698	0.00110405	4.76454	17.7237	17.2207	17.1051	17.0263	17.4564	16.9713	17.0789	17.43	17.457	17.5365	18.3739
Q8W4E2	Q8W4E2	V-type proton ATPase subunit B3	VHA-B3	At1g20260	V-type proton ATPase subunit B3	0.571718		0.374195		0		0		actin filament bundle assembly [GO:0051017];actin filament capping [GO:0051693];ATP metabolic process [GO:0046034];negative regulation of actin filament depolymerization [GO:0030835];proton transmembrane transport [GO:1902600]	cytosol [GO:0005829];Golgi apparatus [GO:0005794];nucleus [GO:0005634];proton-transporting V-type ATPase, V1 domain [GO:0033180];vacuolar membrane [GO:0005774];vacuole [GO:0005773]	actin filament binding [GO:0051015];ATP binding [GO:0005524];hydrolase activity [GO:0016787]	26	26	1	70.2	70.2	3.9	323.31	0.0764635	0.960063	0.212752	0.273253	0.438357	0.661221	0.200539	0.494987	0.507104	NaN	1	NaN	NaN	1	NaN	16.196	16.1614	NaN	16.0973	16.5386	NaN	16.5396	NaN	NaN	NaN	NaN
Q9S7E4	Q9S7E4	Formate dehydrogenase, mitochondrial	FDH1	At5g14780	Formate dehydrogenase, chloroplastic/mitochondrial	0.566236		0.566081	+	0.184727		0.184571		formate catabolic process [GO:0042183];response to cadmium ion [GO:0046686]	chloroplast [GO:0009507];cytosol [GO:0005829];formate dehydrogenase complex [GO:0009326];mitochondrion [GO:0005739];plastid [GO:0009536];thylakoid [GO:0009579]	formate dehydrogenase (NAD+) activity [GO:0008863];NAD binding [GO:0051287];oxidoreductase activity, acting on the CH-OH group of donors, NAD or NADP as acceptor [GO:0016616]	11	11	11	36.2	36.2	36.2	57.56	0.426975	0.782397	0.959989	0.826214	0.0896563	1.65403	1.01936	0.0478908	1.97533	0.192043	0.526895	0.488368	0.22569	0.429894	0.561617	19.8406	19.3158	19.189	18.5893	19.2143	19.1163	20.4449	19.6853	19.3352	20.4162	19.7825
Q9FGI6	Q9FGI6	NADH dehydrogenase [ubiquinone] iron-sulfur protein 1, mitochondrial	EMB1467	At5g37510	NADH dehydrogenase [ubiquinone] iron-sulfur protein 1, mitochondrial	0.566213		0.980535	+	0.517427		0.93175	+	ATP synthesis coupled electron transport [GO:0042773];photorespiration [GO:0009853];response to oxidative stress [GO:0006979]	chloroplast [GO:0009507];mitochondrial membrane [GO:0031966];mitochondrial respiratory chain complex I [GO:0005747];mitochondrion [GO:0005739];plastid [GO:0009536];respiratory chain complex I [GO:0045271]	2 iron, 2 sulfur cluster binding [GO:0051537];4 iron, 4 sulfur cluster binding [GO:0051539];metal ion binding [GO:0046872];NADH dehydrogenase (ubiquinone) activity [GO:0008137]	10	10	10	20.3	20.3	20.3	88.478	0.0999523	0.941565	0.272442	0.318514	0.386692	0.752411	1.31777	0.0196464	2.47532	0.288222	0.401242	0.691735	1.27608	0.0188116	2.40468	17.8307	17.2909	17.3761	17.2056	17.1472	17.5566	17.6593	17.5353	18.2392	NaN	18.7333
Q9M3C3;Q8LD46	Q9M3C3;Q8LD46	60S ribosomal protein L23a-2;60S ribosomal protein L23a-1	RPL23AB;RPL23AA	At2g39460;At3g55280	60S ribosomal protein L23a-2;60S ribosomal protein L23a-1	0.560853		1.44492	+	0.0514195		0.935485	+	response to cold [GO:0009409];response to high light intensity [GO:0009644];response to oxidative stress [GO:0006979];ribosomal large subunit assembly [GO:0000027];translation [GO:0006412]	cell wall [GO:0005618];cytosol [GO:0005829];cytosolic large ribosomal subunit [GO:0022625];cytosolic ribosome [GO:0022626];Golgi apparatus [GO:0005794];nucleolus [GO:0005730];plasmodesma [GO:0009506];polysomal ribosome [GO:0042788]	mRNA binding [GO:0003729];rRNA binding [GO:0019843];structural constituent of ribosome [GO:0003735]	3	3	3	24	24	24	12.069	0.564	0.711834	1.20688	0.20966	0.520498	0.527036	1.6824	0.00685952	3.11268	0.0170934	0.941688	0.0504447	1.43588	0.0121644	2.67759	17.1067	17.0496	18.3403	16.6301	17.2779	18.0205	17.6572	18.2089	NaN	17.374	19.351
P24100	P24100	Cyclin-dependent kinase A-1	CDKA-1	At3g48750	Cyclin-dependent kinase A-1	0.560628	+	1.10684	+	0.800484		1.3467	+	asymmetric cell division [GO:0008356];cytokinesis by cell plate formation [GO:0000911];DNA endoreduplication [GO:0042023];embryo development ending in seed dormancy [GO:0009793];G1/S transition of mitotic cell cycle [GO:0000082];gametophyte development [GO:0048229];guard mother cell cytokinesis [GO:0010235];guard mother cell differentiation [GO:0010444];meiotic cytokinesis [GO:0033206];pollen dev…	cortical microtubule, transverse to long axis [GO:0010005];cyclin-dependent protein kinase holoenzyme complex [GO:0000307];cytoplasm [GO:0005737];cytosol [GO:0005829];nucleus [GO:0005634];plasma membrane [GO:0005886];preprophase band [GO:0009574]	ATP binding [GO:0005524];cyclin binding [GO:0030332];cyclin-dependent protein serine/threonine kinase activity [GO:0004693];kinase activity [GO:0016301];protein kinase activity [GO:0004672];protein serine kinase activity [GO:0106310];protein threonine kinase activity [GO:0106311];RNA polymerase II CTD heptapeptide repeat kinase activity [GO:0008353]	2	2	2	7.8	7.8	7.8	8.0227	0.26881	0.875203	-0.652092	1.05088	0.0474538	2.02771	1.57913	0.00907493	2.928	0.886659	0.074619	1.75483	1.37342	0.0147747	2.57021	15.297	15.2115	15.0904	15.2227	NaN	15.3833	15.4259	15.1706	NaN	NaN	16.3413
Q9SRG3	Q9SRG3	Protein disulfide isomerase-like 1-2	PDIL1-2	At1g77510	Protein disulfide isomerase-like 1-2	0.556255		-0.394352		1.10489	+	0.154279		photoinhibition [GO:0010205];protein folding [GO:0006457];response to cadmium ion [GO:0046686];response to endoplasmic reticulum stress [GO:0034976];response to high light intensity [GO:0009644]	chloroplast [GO:0009507];chloroplast stroma [GO:0009570];endoplasmic reticulum [GO:0005783];endoplasmic reticulum lumen [GO:0005788];Golgi apparatus [GO:0005794];mitochondrion [GO:0005739];plasma membrane [GO:0005886];secretory vesicle [GO:0099503];vacuolar membrane [GO:0005774]	protein disulfide isomerase activity [GO:0003756]	20	20	16	48	48	40.7	270.31	0.416312	0.785298	-0.940148	0.406541	0.298131	0.921871	0.155338	0.572587	-0.405323	1.95447	0.00412015	3.6194	0.0668621	0.753443	0.187685	19.2241	16.6264	17.2622	17.751	16.8495	17.5688	17.4012	16.8496	17.9622	17.7655	18.597
Q8LBK6	Q8LBK6	Monothiol glutaredoxin-S15, mitochondrial	GRXS15	At3g15660	Monothiol glutaredoxin-S15, mitochondrial	0.556137		-0.827177		0.165715		-1.2176	+		cytosol [GO:0005829];mitochondrial matrix [GO:0005759];mitochondrion [GO:0005739]	2 iron, 2 sulfur cluster binding [GO:0051537];metal ion binding [GO:0046872];protein disulfide oxidoreductase activity [GO:0015035]	2	2	2	12.4	12.4	12.4	3.9362	0.231761	0.88747	0.574574	0.250589	0.464623	0.614289	0.501054	0.205107	-1.09513	0.0975999	0.70523	0.266563	1.77699	0.0048	-3.28532	16.7892	16.6385	NaN	16.6078	16.3879	16.3067	16.7348	16.1753	NaN	17.8863	17.2374
F4KIH8	F4KIH8		At5g24710	At5g24710	Transducin/WD40 repeat-like superfamily protein	0.556136	+	0.844732	+	0		0		pollen development [GO:0009555]	plasma membrane [GO:0005886];plastid [GO:0009536]		5	5	5	6.5	6.5	6.5	9.6134	0.0657811	0.961416	0.184837	1.68913	0.00726421	3.12484	1.17596	0.0301759	2.23629	NaN	1	NaN	NaN	1	NaN	14.9156	14.8399	14.4126	14.2515	14.8414	14.47	NaN	NaN	NaN	NaN	NaN
Q9SYP1	Q9SYP1		F9H16.5	At1g20960	DExH-box ATP-dependent RNA helicase DExH12	0.554958		0.106458		0		0		mRNA processing [GO:0006397];spliceosome conformational change to release U4 (or U4atac) and U1 (or U11) [GO:0000388];vegetative to reproductive phase transition of meristem [GO:0010228]	cytosol [GO:0005829];nucleolus [GO:0005730];nucleus [GO:0005634];spliceosomal complex [GO:0005681]	ATP binding [GO:0005524];RNA binding [GO:0003723];RNA helicase activity [GO:0003724]	1	1	1	1	1	1	2.302	2.33233	0.0914667	-4.38314	0.507469	0.225614	1.10663	0.133779	0.612414	0.354786	NaN	1	NaN	NaN	1	NaN	15.4885	15.1711	14.4255	14.6026	NaN	NaN	NaN	NaN	NaN	NaN	14.6439
Q9LDZ0;B3H683	Q9LDZ0	Heat shock 70 kDa protein 10, mitochondrial	HSP70-10	At4g32208;At5g09590	Heat shock 70 kDa protein 10, mitochondrial	0.554112	+	0.954059	+	0.688303	+	1.08825	+	cellular response to unfolded protein [GO:0034620];chaperone cofactor-dependent protein refolding [GO:0051085];protein refolding [GO:0042026];response to cadmium ion [GO:0046686];response to heat [GO:0009408];response to virus [GO:0009615]	cell wall [GO:0005618];cytoplasm [GO:0005737];cytosol [GO:0005829];mitochondrion [GO:0005739];plasma membrane [GO:0005886];vacuolar membrane [GO:0005774]	ATP binding [GO:0005524];ATPase activity [GO:0016887];heat shock protein binding [GO:0031072];misfolded protein binding [GO:0051787];protein folding chaperone [GO:0044183];unfolded protein binding [GO:0051082]	14	13	10	28.4	27.1	21.7	79.974	0.404554	0.79317	-0.918143	1.41537	0.0168072	2.64221	2.82007	0.000251748	5.5011	1.74869	0.00661883	3.23329	3.06833	0.00030888	6.13983	17.9239	17.8522	17.6198	17.494	17.7443	17.3769	17.7972	17.4349	18.6022	17.903	18.5842
Q94C26	Q94C26	Cysteine-rich and transmembrane domain-containing protein PCC1	PCC1	At3g22231	Cysteine-rich and transmembrane domain-containing protein PCC1	0.553086	+	0.405158		0.614306	+	0.466378		abscisic acid-activated signaling pathway [GO:0009738];cellular response to UV-C [GO:0071494];circadian rhythm [GO:0007623];defense response [GO:0006952];lipid homeostasis [GO:0055088];lipid metabolic process [GO:0006629];positive regulation of defense response to oomycetes [GO:1902290];positive regulation of phosphatidylinositol biosynthetic process [GO:0010513];regulation of defense response to…	integral component of membrane [GO:0016021];membrane [GO:0016020];plasma membrane [GO:0005886]		1	1	1	21	21	21	4.0138	0.174015	0.907419	-0.448021	1.32658	0.022333	2.49029	0.41645	0.261081	0.940407	1.31024	0.0213128	2.46254	0.474246	0.205857	1.04673	14.9131	14.9128	NaN	15.1368	15.0551	14.8619	15.2046	14.6236	NaN	NaN	NaN
Q9SMV6;F4IZR5	Q9SMV6;F4IZR5	Protein EXPORTIN 1A;Protein EXPORTIN 1B	XPO1;XPO1B	At3g03110;At5g17020	Protein EXPORTIN 1A;Protein EXPORTIN 1B	0.552965		0.0792377		0.101747		-0.37198	+	embryo sac development [GO:0009553];mRNA transport [GO:0051028];pollen development [GO:0009555];pollen germination [GO:0009846];pollen tube growth [GO:0009860];protein export from nucleus [GO:0006611];response to heat [GO:0009408];ribosomal large subunit export from nucleus [GO:0000055];ribosomal small subunit export from nucleus [GO:0000056]	cytoplasm [GO:0005737];cytosol [GO:0005829];nuclear membrane [GO:0031965];nuclear pore [GO:0005643];nucleus [GO:0005634];plasmodesma [GO:0009506]	nuclear export signal receptor activity [GO:0005049];small GTPase binding [GO:0031267]	2	2	2	2.9	2.9	2.9	6.838	0.360849	0.814316	0.835067	0.44529	0.26643	0.993823	0.0503941	0.819986	0.143699	0.204024	0.508369	0.514743	1.05285	0.0396472	-2.03099	15.563	15.6938	15.4438	NaN	15.4102	15.7906	15.3175	15.4427	NaN	NaN	NaN
Q8H114	Q8H114		At2g40600	At2g40600	Appr-1-p processing enzyme family protein	0.548276		0.285099		0.692714		0.429537			chloroplast [GO:0009507];cytosol [GO:0005829];Golgi apparatus [GO:0005794]		1	1	1	9.3	9.3	9.3	3.2085	0.399132	0.791996	-0.907948	0.629273	0.15951	1.32045	0.275924	0.392589	0.666693	0.794404	0.0940796	1.60078	0.43021	0.233694	0.965987	15.1965	14.9179	15.1044	15.2459	14.7124	14.9826	15.3631	14.8289	NaN	NaN	NaN
Q9SPE6;Q9LXZ5	Q9SPE6;Q9LXZ5	Alpha-soluble NSF attachment protein 2;Alpha-soluble NSF attachment protein 1	ASNAP2;ASNAP1	At3g56190;At3g56450	Alpha-soluble NSF attachment protein 2;Alpha-soluble NSF attachment protein 1	0.544112		0.158011		0.530019		0.143919		intracellular protein transport [GO:0006886];SNARE complex disassembly [GO:0035494]	cytosol [GO:0005829];plasma membrane [GO:0005886];plasmodesma [GO:0009506];SNARE complex [GO:0031201];vacuolar membrane [GO:0005774];vacuole [GO:0005773]	soluble NSF attachment protein activity [GO:0005483];syntaxin binding [GO:0019905]	6	6	6	25.6	25.6	25.6	30.26	0.0217499	0.98535	0.0638649	0.391978	0.311302	0.894452	0.10407	0.675844	0.282683	0.373978	0.313115	0.860246	0.0924512	0.68199	0.253621	17.2023	16.7625	16.6417	16.5842	16.8526	16.6556	17.2675	16.4715	18.7948	NaN	16.8598
F4HYQ1	F4HYQ1		At1g55160	At1g55160	WAS/WASL-interacting family protein	0.538646		0.0393376		-0.289096		-0.788404	+		integral component of membrane [GO:0016021];mitochondrion [GO:0005739];nucleus [GO:0005634];plastid [GO:0009536]		3	3	3	17.8	17.8	17.8	6.141	1.13445	0.409088	2.1669	0.453007	0.260658	1.00799	0.0304616	0.887462	0.0886264	0.296317	0.391107	-0.708086	1.51796	0.00972296	-2.82031	NaN	15.8629	15.5275	15.5894	15.975	15.8903	16.3064	16.353	NaN	NaN	NaN
Q8L9Q7;Q67YC9	Q8L9Q7;Q67YC9	Uncharacterized protein At4g14100	At3g23760	At3g23760;At4g14100	Transferring glycosyl group transferase;Uncharacterized protein At4g14100	0.536388	+	0.3536		0		0			secretory vesicle [GO:0099503];vacuole [GO:0005773]	transferase activity [GO:0016740]	2	2	2	14.4	14.4	14.4	3.5412	0.366938	0.816342	-0.846769	1.75893	0.00601835	3.25209	0.785199	0.0910767	1.58533	NaN	1	NaN	NaN	1	NaN	14.439	14.7687	14.9545	14.7746	NaN	NaN	NaN	NaN	NaN	NaN	NaN
F4I7X1	F4I7X1		SKS6	At1g41830	SKU5-similar 6	0.535946		-0.892861		0.855966		-0.572841			apoplast [GO:0048046];cell wall [GO:0005618];plasmodesma [GO:0009506];secretory vesicle [GO:0099503]	copper ion binding [GO:0005507];oxidoreductase activity [GO:0016491]	14	14	10	36.2	36.2	27.3	72.616	1.04159	0.445578	-2.01227	0.605761	0.170381	1.27978	0.382458	0.287201	-0.876404	1.0122	0.0522444	1.96344	0.224164	0.431227	-0.558349	16.9074	17.1055	17.2125	17.2201	16.7443	17.119	16.4379	16.8642	17.5283	16.5816	17.9321
Q9SCZ4;Q9FLW0;Q9FN92;Q9LX66;Q9FLJ8;Q9SA72;Q9SR05;Q9LK35;Q3E8W4;Q9SJT0;Q9T020	Q9SCZ4;Q9FLW0;Q9FN92;Q9LX66;Q9FLJ8;Q9SA72;Q9SR05;Q9LK35;Q3E8W4;Q9SJT0;Q9T020	Receptor-like protein kinase FERONIA;Probable receptor-like protein kinase At5g24010;Probable receptor-like protein kinase At5g59700;Receptor-like protein kinase HERK 1;Probable receptor-like protein kinase At5g61350;Probable receptor-like protein kinase At1g30570;Receptor-like protein kinase ANXUR1;Receptor-like protein kinase THESEUS 1;Receptor-like protein kinase ANXUR2;Probable receptor-like …	FER;HERK1;ANX1;THE1;ANX2	At1g30570;At2g21480;At3g04690;At3g46290;At3g51550;At4g39110;At5g24010;At5g28680;At5g54380;At5g59700;At5g61350	Receptor-like protein kinase FERONIA;Probable receptor-like protein kinase At5g24010;Probable receptor-like protein kinase At5g59700;Receptor-like protein kinase HERK 1;Probable receptor-like protein kinase At5g61350;Probable receptor-like protein kinase A	0.535189	+	0.776708	+	0		0		abscisic acid-activated signaling pathway [GO:0009738];brassinosteroid mediated signaling pathway [GO:0009742];cellular ammonium homeostasis [GO:0097275];circadian regulation of gene expression [GO:0032922];defense response to fungus [GO:0050832];ethylene-activated signaling pathway [GO:0009873];negative regulation of abscisic acid-activated signaling pathway [GO:0009788];negative regulation of c…	apical plasma membrane [GO:0016324];chloroplast [GO:0009507];filiform apparatus [GO:0043680];integral component of membrane [GO:0016021];plant-type vacuole membrane [GO:0009705];plasma membrane [GO:0005886];plasmodesma [GO:0009506];pollen tube tip [GO:0090404]	ATP binding [GO:0005524];protein kinase activity [GO:0004672];protein serine kinase activity [GO:0106310];protein serine/threonine kinase activity [GO:0004674];protein threonine kinase activity [GO:0106311]	2	2	2	3.4	3.4	3.4	5.3176	0.828155	0.563076	-1.65727	1.09893	0.0415761	2.10766	1.80231	0.00500551	3.33213	NaN	1	NaN	NaN	1	NaN	15.3351	15.0862	15.0755	14.8537	NaN	NaN	NaN	NaN	NaN	NaN	NaN
O49203;F4JPD8;Q8LAH8	O49203	Nucleoside diphosphate kinase III, chloroplastic/mitochondrial	NDPK3	At4g11010;At4g23895;At4g23900	Nucleoside diphosphate kinase III, chloroplastic/mitochondrial	0.532081		0.775243		0.431852		0.675014		CTP biosynthetic process [GO:0006241];GTP biosynthetic process [GO:0006183];response to oxidative stress [GO:0006979];UTP biosynthetic process [GO:0006228]	chloroplast thylakoid lumen [GO:0009543];cytosol [GO:0005829];mitochondrial inner membrane [GO:0005743];mitochondrial intermembrane space [GO:0005758];mitochondrion [GO:0005739];plastid [GO:0009536]	ATP binding [GO:0005524];cobalt ion binding [GO:0050897];nucleoside diphosphate kinase activity [GO:0004550];zinc ion binding [GO:0008270]	4	4	4	21.4	21.4	21.4	9.551	0.297618	0.859211	0.710703	0.321161	0.384317	0.757648	0.979464	0.0527816	1.90908	0.255162	0.440071	0.623833	0.876266	0.067594	1.73753	18.7651	19.2705	18.6865	18.8514	18.9132	19.0443	19.1224	18.8945	17.3958	20.4864	19.9315
Q8GYC7	Q8GYC7	PGR5-like protein 1B, chloroplastic	PGRL1B	At4g11960	PGR5-like protein 1B, chloroplastic	0.529876		0.693232	+	0.212629		0.375985		photosynthetic electron transport in photosystem I [GO:0009773]	chloroplast thylakoid membrane [GO:0009535];cytosol [GO:0005829];integral component of membrane [GO:0016021]	oxidoreductase activity, acting on iron-sulfur proteins as donors [GO:0016730]	2	1	1	16.9	7	7	17.849	0.474052	0.761518	1.04638	0.756361	0.110896	1.53685	1.1162	0.0361433	2.13645	0.216172	0.489014	0.541152	0.449745	0.22246	1.00201	NaN	15.2542	14.8039	14.4343	15.547	15.6396	NaN	14.7648	NaN	NaN	NaN
Q9LV77	Q9LV77	Asparagine synthetase [glutamine-hydrolyzing] 2	ASN2	At5g65010	Asparagine synthetase [glutamine-hydrolyzing] 2	0.529318	+	0.0466783		0.0585222		-0.424117		ammonium ion metabolic process [GO:0097164];asparagine biosynthetic process [GO:0006529];glutamine metabolic process [GO:0006541];hyperosmotic salinity response [GO:0042538];L-asparagine biosynthetic process [GO:0070981]	cytosol [GO:0005829];plasmodesma [GO:0009506]	asparagine synthase (glutamine-hydrolyzing) activity [GO:0004066];ATP binding [GO:0005524]	1	1	1	3.1	3.1	3.1	4.0139	1.04061	0.442699	2.01064	1.20771	0.0305101	2.28952	0.0307281	0.886726	0.0893771	0.12697	0.640841	0.338524	0.368417	0.280243	-0.849605	15.4831	15.2032	14.7141	NaN	15.1634	15.6268	15.4237	15.7305	NaN	NaN	NaN
Q9FXD4;Q9FXD1	Q9FXD4	Signal recognition particle subunit SRP72	At1g67680	At1g67650;At1g67680	Signal recognition particle subunit SRP72	0.525247		0.909928	+	0.921633	+	1.30631	+	SRP-dependent cotranslational protein targeting to membrane [GO:0006614]	cytosol [GO:0005829];signal recognition particle, endoplasmic reticulum targeting [GO:0005786]";plasmodesma [GO:0009506];signal recognition particle, endoplasmic reticulum targeting [GO:0005786]"	7S RNA binding [GO:0008312]	4	4	4	10.7	10.7	10.7	10.029	0.436044	0.772969	-0.976781	0.645839	0.153229	1.34897	1.0284	0.0463427	1.99035	1.52211	0.0114761	2.82758	1.74651	0.0050593	3.2293	15.7113	14.8299	14.3238	14.3504	14.8316	NaN	14.5554	14.5399	NaN	NaN	NaN
Q945K9	Q945K9		At4g34150	At4g34150	AT4g34150/F28A23_90	0.525085		-0.176345		0		0		cellular response to hypoxia [GO:0071456];response to cold [GO:0009409]	cytosol [GO:0005829];nucleus [GO:0005634];plasma membrane [GO:0005886];plasmodesma [GO:0009506]		3	3	3	18.6	18.6	18.6	4.9442	0.968007	0.481402	-1.89005	0.56086	0.192996	1.20136	0.12579	0.630345	-0.33569	NaN	1	NaN	NaN	1	NaN	16.0416	14.4529	14.0861	15.0808	NaN	NaN	NaN	NaN	NaN	NaN	NaN
Q84XU2	Q84XU2	Serine/threonine-protein phosphatase 5	PAPP5	At2g42810	Serine/threonine-protein phosphatase 5	0.523921	+	-0.176806		0		0		chloroplast-nucleus signaling pathway [GO:0010019];negative regulation of chlorophyll biosynthetic process [GO:1902325];nucleocytoplasmic transport [GO:0006913];red or far-red light signaling pathway [GO:0010017];response to cadmium ion [GO:0046686]	cytoplasm [GO:0005737];cytosol [GO:0005829];integral component of endoplasmic reticulum membrane [GO:0030176];nuclear envelope [GO:0005635];nuclear membrane [GO:0031965];nuclear speck [GO:0016607];nucleus [GO:0005634];plasmodesma [GO:0009506]	metal ion binding [GO:0046872];phosphoprotein phosphatase activity [GO:0004721];protein serine phosphatase activity [GO:0106306];protein serine/threonine phosphatase activity [GO:0004722];protein threonine phosphatase activity [GO:0106307];tetrapyrrole binding [GO:0046906]	3	3	3	8	8	8	5.1389	3.15782	0.0266047	-6.38323	1.58427	0.00997452	2.93711	0.214058	0.475948	-0.536578	NaN	1	NaN	NaN	1	NaN	14.9157	15.1425	15.0656	15.0534	NaN	NaN	NaN	NaN	NaN	NaN	NaN
Q9SRX2;P49693	Q9SRX2	60S ribosomal protein L19-1	RPL19A	At1g02780;At4g02230	60S ribosomal protein L19-1	0.51953		0.4195		-0.759677		-0.859707		translation [GO:0006412]	cytosol [GO:0005829];cytosolic large ribosomal subunit [GO:0022625];cytosolic ribosome [GO:0022626];extracellular region [GO:0005576];nucleolus [GO:0005730];plasma membrane [GO:0005886];plasmodesma [GO:0009506];polysomal ribosome [GO:0042788]	mRNA binding [GO:0003729];RNA binding [GO:0003723];structural constituent of ribosome [GO:0003735]	3	3	3	24.3	24.3	24.3	28.683	0.589716	0.694925	1.25187	0.172532	0.58098	0.444666	0.130826	0.61835	0.347752	0.618605	0.153668	-1.30203	0.623325	0.135429	-1.31019	17.7158	18.4255	NaN	17.5248	18.023	18.037	18.1691	18.4488	17.6234	18.2736	NaN
Q42533	Q42533	Biotin carboxyl carrier protein of acetyl-CoA carboxylase 1, chloroplastic	BCCP1	At5g16390	Biotin carboxyl carrier protein of acetyl-CoA carboxylase 1, chloroplastic	0.517257		-0.249032		-0.830234		-1.59652		fatty acid biosynthetic process [GO:0006633]	acetyl-CoA carboxylase complex [GO:0009317];chloroplast [GO:0009507];chloroplast envelope [GO:0009941];chloroplast stroma [GO:0009570];plastid [GO:0009536]	acetyl-CoA carboxylase activity [GO:0003989]	3	3	3	16.4	16.4	16.4	74.912	0.657116	0.657765	1.36833	0.153814	0.610701	0.401795	0.0690185	0.765142	-0.19335	0.432825	0.266327	-0.970829	0.952842	0.0549922	-1.86486	NaN	17.9778	17.878	17.6709	18.0435	18.0353	18.1374	18.6568	18.8964	NaN	18.0087
Q9FKK1	Q9FKK1			At5g60460 At5g60460/muf9_110	Preprotein translocase Sec, Sec61-beta subunit protein	0.515855		0.275276		0		0		posttranslational protein targeting to membrane, translocation [GO:0031204];SRP-dependent cotranslational protein targeting to membrane, translocation [GO:0006616]	Golgi apparatus [GO:0005794];integral component of membrane [GO:0016021];membrane [GO:0016020];plasma membrane [GO:0005886];plastid [GO:0009536];Sec61 translocon complex [GO:0005784]		2	2	2	31.2	31.2	31.2	4.3128	3.06876	0.0265532	-6.14098	1.02539	0.0502799	1.98536	0.845456	0.078367	1.68616	NaN	1	NaN	NaN	1	NaN	14.8429	15.1147	14.8342	15.0145	NaN	NaN	NaN	NaN	NaN	NaN	NaN
Q8S4F6	Q8S4F6	Sulfoquinovosyl transferase SQD2	SQD2	At5g01220	Sulfoquinovosyl transferase SQD2	0.51085		-0.0510864		0		0		cellular response to phosphate starvation [GO:0016036];glycolipid biosynthetic process [GO:0009247];sulfolipid biosynthetic process [GO:0046506]	chloroplast [GO:0009507];chloroplast envelope [GO:0009941];chloroplast membrane [GO:0031969];integral component of membrane [GO:0016021];plasma membrane [GO:0005886];plastid [GO:0009536]	transferase activity, transferring glycosyl groups [GO:0016757];UDP-glycosyltransferase activity [GO:0008194];UDP-sulfoquinovose:DAG sulfoquinovosyltransferase activity [GO:0046510]	2	2	2	6.1	6.1	6.1	4.1618	0.869658	0.539215	-1.72652	0.522065	0.215058	1.13271	0.0409962	0.850957	-0.117997	NaN	1	NaN	NaN	1	NaN	15.8412	15.5302	15.3484	NaN	NaN	NaN	NaN	NaN	NaN	NaN	NaN
Q9LXV0	Q9LXV0	UDP-glycosyltransferase 92A1	UGT92A1	At5g12890	UDP-glycosyltransferase 92A1	0.508826		0.160771		0		0				UDP-glycosyltransferase activity [GO:0008194]	1	1	1	3.5	3.5	3.5	4.6372	2.65071	0.0552787	-5.09376	0.97002	0.0593867	1.89339	0.231714	0.448949	0.574473	NaN	1	NaN	NaN	1	NaN	15.829	15.0856	14.9361	14.885	NaN	NaN	NaN	NaN	NaN	NaN	NaN
F4I933	F4I933	Rhodanese-like domain-containing protein 8, chloroplastic	STR8	At1g17850	Rhodanese-like domain-containing protein 8, chloroplastic	0.506971		1.15643		0		0			chloroplast [GO:0009507]		1	1	1	3.1	3.1	3.1	2.9414	0.973925	0.48012	-1.89988	0.161134	0.599115	0.418676	0.406912	0.267802	0.922567	NaN	1	NaN	NaN	1	NaN	16.67	NaN	16.5723	16.6119	NaN	NaN	NaN	NaN	NaN	NaN	NaN
Q8LG70	Q8LG70	Probable 6-phosphogluconolactonase 2		At3g49360	Probable 6-phosphogluconolactonase 2	0.503475		0.177253		0.616068	+	0.289845		carbohydrate metabolic process [GO:0005975];pentose-phosphate shunt, oxidative branch [GO:0009051]	cytoplasm [GO:0005737];cytosol [GO:0005829];vacuolar membrane [GO:0005774]	6-phosphogluconolactonase activity [GO:0017057]	1	1	1	10.4	10.4	10.4	5.0498	0.15142	0.922401	-0.39624	1.01475	0.0518545	1.96768	0.155617	0.572402	0.405968	1.38203	0.0172802	2.58495	0.282185	0.364227	0.679473	15.1722	15.4807	15.7642	NaN	15.6695	NaN	15.1999	15.1321	NaN	NaN	NaN
Q9SYT0	Q9SYT0	Annexin D1	ANN1	At1g35720	Annexin D1	0.502607		1.48837	+	-0.0983701		0.887388	+	calcium ion transmembrane transport [GO:0070588];phloem sucrose unloading [GO:0110128];potassium ion export across plasma membrane [GO:0097623];primary root development [GO:0080022];response to abscisic acid [GO:0009737];response to cadmium ion [GO:0046686];response to cold [GO:0009409];response to heat [GO:0009408];response to osmotic stress [GO:0006970];response to salt stress [GO:0009651];resp…	apoplast [GO:0048046];cell wall [GO:0005618];chloroplast [GO:0009507];chloroplast stroma [GO:0009570];cytoplasm [GO:0005737];cytosol [GO:0005829];membrane [GO:0016020];mitochondrion [GO:0005739];nucleus [GO:0005634];plasma membrane [GO:0005886];plasmodesma [GO:0009506];root hair tip [GO:0035619];thylakoid [GO:0009579];vacuolar membrane [GO:0005774];vacuole [GO:0005773]	ATP binding [GO:0005524];calcium ion binding [GO:0005509];calcium-dependent phospholipid binding [GO:0005544];copper ion binding [GO:0005507];peroxidase activity [GO:0004601];protein homodimerization activity [GO:0042803];zinc ion binding [GO:0008270]	14	14	14	49.2	49.2	49.2	213.6	0.833444	0.561304	1.66611	1.0203	0.0512795	1.9769	4.08227	0	9.39177	0.0882077	0.727822	-0.242875	1.34094	0.0159684	2.51474	19.7598	19.1739	19.4485	19.3324	19.3431	19.5651	20.7223	20.488	19.5469	20.5722	19.8026
Q94F40	Q94F40	GDSL esterase/lipase At1g28600		At1g28600	GDSL esterase/lipase At1g28600	0.501291		0.309218		0		0		lipid catabolic process [GO:0016042]	cell wall [GO:0005618];extracellular region [GO:0005576]	hydrolase activity, acting on ester bonds [GO:0016788]	1	1	1	5.3	5.3	5.3	3.003	0.0252501	0.982017	0.073867	0.412523	0.293515	0.933072	0.236403	0.443467	0.584429	NaN	1	NaN	NaN	1	NaN	NaN	15.9406	15.1808	15.0391	15.9719	15.1612	NaN	NaN	NaN	NaN	NaN
O81645	O81645	Villin-3	VLN3	At3g57410	Villin-3	0.496127		0.0284693		0.508416		0.0407591		actin filament bundle assembly [GO:0051017];actin filament capping [GO:0051693];actin filament severing [GO:0051014]	actin filament [GO:0005884];cytoplasm [GO:0005737];cytosol [GO:0005829]	actin filament binding [GO:0051015];mRNA binding [GO:0003729]	12	10	10	19.2	16.6	16.6	39.64	0.00661297	0.995212	-0.0197432	0.454752	0.259371	1.01119	0.023523	0.91292	0.0689405	0.279962	0.410616	0.674943	0.0196408	0.921956	0.0578026	15.8285	16.1069	15.5932	15.2861	15.9757	NaN	16.4617	16.3999	NaN	16.6011	15.9944
Q9M0N1	Q9M0N1	Plant UBX domain-containing protein 10	PUX10	At4g10790	Plant UBX domain-containing protein 10	0.495015	+	0.392766		0.63178	+	0.529531		lipid droplet disassembly [GO:1905691]	chloroplast envelope [GO:0009941];endoplasmic reticulum [GO:0005783];lipid droplet [GO:0005811];plasma membrane [GO:0005886]	protein-macromolecule adaptor activity [GO:0030674];ubiquitin binding [GO:0043130]	1	1	1	4.2	4.2	4.2	2.7365	0.193158	0.89926	-0.490836	1.08291	0.0432838	2.08099	0.706616	0.115621	1.45274	1.10032	0.0408881	2.10999	0.808966	0.0800496	1.62517	15.11	15.3107	14.6628	14.7765	15.2971	NaN	14.9879	14.8467	NaN	NaN	NaN
Q9LK29	Q9LK29	Cytochrome c1 1, heme protein, mitochondrial	CYC11	At3g27240	Cytochrome c1 1, heme protein, mitochondrial	0.492073		1.02404	+	1.38449		1.91646	+	mitochondrial electron transport, ubiquinol to cytochrome c [GO:0006122]	cytosol [GO:0005829];integral component of membrane [GO:0016021];mitochondrial respiratory chain complex III [GO:0005750];mitochondrion [GO:0005739];plasma membrane [GO:0005886];vacuolar membrane [GO:0005774];vacuole [GO:0005773]	heme binding [GO:0020037];metal ion binding [GO:0046872];ubiquinol-cytochrome-c reductase activity [GO:0008121]	8	8	4	38.4	38.4	17.6	104.46	0.479352	0.760893	-1.05599	0.294864	0.412907	0.705157	1.27465	0.0218005	2.40226	0.608181	0.157592	1.28397	1.07608	0.0373926	2.06962	17.2844	16.8003	17.2361	16.7634	16.9777	NaN	17.1124	16.7889	NaN	17.8684	18.3241
F4J738	F4J738	Importin beta-like SAD2 homolog		At3g59020	Importin beta-like SAD2 homolog	0.481616		0.0651071		0.844285	+	0.427777	+	protein import into nucleus [GO:0006606]	cytosol [GO:0005829];nuclear envelope [GO:0005635]	small GTPase binding [GO:0031267]	4	4	4	6.2	6.2	6.2	12.543	0.62348	0.677828	-1.31045	0.762556	0.10891	1.54728	0.0774267	0.74729	0.215244	2.81779	0.000439479	5.49546	1.71401	0.00536024	3.16998	15.7593	15.3603	14.6419	14.6673	NaN	14.8439	14.7108	14.7695	NaN	NaN	NaN
Q8L735	Q8L735	Isoamylase 2, chloroplastic	ISA2	At1g03310	Isoamylase 2, chloroplastic	0.477183	+	0.61764	+	0.418722		0.559178	+	amylopectin biosynthetic process [GO:0010021];starch biosynthetic process [GO:0019252]	chloroplast [GO:0009507]	isoamylase activity [GO:0019156]	1	1	1	2	2	2	18.534	0.0726419	0.959106	0.202824	1.1415	0.0367772	2.17868	1.50265	0.0112303	2.79354	0.773501	0.0998238	1.56569	1.08092	0.0366311	2.07768	14.4093	14.7575	15.229	14.6407	15.5084	14.6352	14.5697	14.557	NaN	NaN	NaN
Q9M2N5	Q9M2N5	Zinc finger BED domain-containing protein DAYSLEEPER	HAT	At3g42170	Zinc finger BED domain-containing protein DAYSLEEPER	0.47056		1.08645	+	0.332001		0.947888	+	post-embryonic development [GO:0009791]	cytosol [GO:0005829];nucleus [GO:0005634]	DNA binding [GO:0003677];metal ion binding [GO:0046872];protein dimerization activity [GO:0046983]	5	5	5	9.9	9.9	9.9	23.78	0.267068	0.876009	0.648503	0.326171	0.379134	0.767535	2.06695	0.00207117	3.83875	0.220397	0.483627	0.55026	1.95884	0.00308811	3.62779	16.907	16.6145	16.2412	16.184	16.4533	16.4828	17.0101	16.5549	NaN	18.5124	17.2091
F4ISU2;F4I8Q1	F4ISU2		At2g32240	At1g05320;At2g32240	Early endosome antigen	0.46463		0.378081		1.01309		0.926544		defense response to fungus [GO:0050832];response to abscisic acid [GO:0009737];response to cadmium ion [GO:0046686]	endoplasmic reticulum [GO:0005783];extracellular region [GO:0005576];integral component of membrane [GO:0016021];membrane [GO:0016020];plasma membrane [GO:0005886]		23	23	23	22.8	22.8	22.8	97.009	1.0072	0.460571	-1.95514	0.244548	0.470913	0.601621	0.240638	0.438009	0.593383	0.613967	0.15539	1.294	0.690572	0.112483	1.42547	17.1839	16.6831	16.651	16.3301	15.881	15.9936	16.8142	15.9655	17.7855	14.9913	17.5205
Q9M2Z4	Q9M2Z4	Membrane steroid-binding protein 2	MSBP2	At3g48890	Membrane steroid-binding protein 2	0.462695		-0.365104		0.324943		-0.502856			chloroplast thylakoid membrane [GO:0009535];cytosol [GO:0005829];endomembrane system [GO:0012505];endoplasmic reticulum [GO:0005783];integral component of membrane [GO:0016021];membrane [GO:0016020];nucleus [GO:0005634];plasma membrane [GO:0005886]	protein domain specific binding [GO:0019904];steroid binding [GO:0005496]	3	3	2	21.9	21.9	15.5	34.523	0.306943	0.849589	0.729396	0.405059	0.299423	0.91909	0.198262	0.497689	-0.5021	0.254387	0.440868	0.622218	0.282081	0.364098	-0.679261	16.4786	16.5254	16.8827	16.6551	16.547	16.4824	17.2054	16.8579	16.9217	NaN	17.6502
Q9XH48	Q9XH48	Mitochondrial import inner membrane translocase subunit TIM13	TIM13	At1g61570	Mitochondrial import inner membrane translocase subunit TIM13	0.460932		0.00630569		0.82414		0.369514		chaperone-mediated protein transport [GO:0072321];protein insertion into mitochondrial inner membrane [GO:0045039]	cytosol [GO:0005829];mitochondrial intermembrane space [GO:0005758];mitochondrial intermembrane space protein transporter complex [GO:0042719];mitochondrion [GO:0005739];nucleus [GO:0005634]	copper ion binding [GO:0005507]	1	1	1	18.4	18.4	18.4	3.118	0.400709	0.791877	-0.910917	0.664476	0.145459	1.38093	0.0148462	0.945398	0.0439205	0.818777	0.0874169	1.64159	0.40566	0.251634	0.920219	15.0658	15.462	15.0723	15.1023	NaN	15.7178	14.8751	14.8309	NaN	NaN	NaN
O81296;Q9SRX5	O81296;Q9SRX5		T14P8.18;F22D16.19	At1g02816;At4g02370	AT4g02370 protein;F22D16.19 protein	0.454799		-0.438263		0		0			vacuolar membrane [GO:0005774];vacuole [GO:0005773]		2	2	2	14.4	14.4	14.4	2.9016	2.0076	0.138476	-3.72223	0.470193	0.249474	1.03937	0.625297	0.146303	-1.31359	NaN	1	NaN	NaN	1	NaN	NaN	15.4473	15.9303	15.4727	NaN	NaN	NaN	NaN	NaN	NaN	NaN
Q9SIE7	Q9SIE7		At2g22170	At2g22170	PLAT domain-containing protein 2	0.454675		5.05448	+	-0.495284		4.10452	+		endoplasmic reticulum [GO:0005783];secretory vesicle [GO:0099503];thylakoid [GO:0009579];vacuole [GO:0005773]	catalase activity [GO:0004096];heme binding [GO:0020037]	4	3	3	24.6	19.1	19.1	15.497	0.276931	0.866879	0.668752	0.0981905	0.718439	0.268041	2.76495	0.000243655	5.36612	0.10058	0.697592	-0.274007	1.96106	0.00309492	3.63207	16.7432	17.4469	17.353	NaN	17.9319	NaN	17.857	19.1145	NaN	NaN	NaN
Q9LZJ5	Q9LZJ5	ABC transporter C family member 14	ABCC14	At3g62700	ABC transporter C family member 14	0.452718		-0.480287		0.516206		-0.416799		transmembrane transport [GO:0055085]	cytosol [GO:0005829];Golgi apparatus [GO:0005794];integral component of membrane [GO:0016021];membrane [GO:0016020];plant-type vacuole [GO:0000325];vacuolar membrane [GO:0005774];vacuole [GO:0005773]	ABC-type xenobiotic transporter activity [GO:0008559];ATP binding [GO:0005524];ATPase activity [GO:0016887];ATPase-coupled transmembrane transporter activity [GO:0042626]	5	5	3	4	4	2.4	15.527	0.0381732	0.978216	-0.110186	0.448664	0.263473	1.00003	0.36247	0.302891	-0.838187	0.65693	0.139337	1.36801	0.347097	0.298793	-0.808471	NaN	15.9868	15.6359	15.4193	15.8896	15.4657	15.2337	NaN	NaN	NaN	NaN
P0DI07;B9DHD3	P0DI07;B9DHD3	Histidinol-phosphate aminotransferase 2, chloroplastic;Histidinol-phosphate aminotransferase 1, chloroplastic	HISN6B;HISN6A	At1g71920;At5g10330	Histidinol-phosphate aminotransferase 2, chloroplastic;Histidinol-phosphate aminotransferase 1, chloroplastic	0.452374		0.399008		0.239587		0.18622		histidine biosynthetic process [GO:0000105]	chloroplast [GO:0009507];chloroplast stroma [GO:0009570]	histidinol-phosphate transaminase activity [GO:0004400];pyridoxal phosphate binding [GO:0030170]	1	1	1	4.8	4.8	4.8	8.8138	0.322845	0.833036	0.760976	0.753062	0.111982	1.53129	0.463662	0.226965	1.02747	0.874974	0.0770809	1.73538	0.266807	0.379825	0.647964	15.0349	15.43	NaN	15.411	15.4299	15.2952	15.1429	15.1317	NaN	NaN	NaN
Q93YW5	Q93YW5	Probable protein phosphatase 2C 58		At4g28400	Probable protein phosphatase 2C 58	0.450208		0.803926	+	0		0			cytosol [GO:0005829];nucleus [GO:0005634];plasma membrane [GO:0005886]	metal ion binding [GO:0046872];protein serine phosphatase activity [GO:0106306];protein threonine phosphatase activity [GO:0106307]	3	1	1	13.4	4.2	4.2	2.2881	1.85042	0.176136	-3.42185	0.959121	0.0612836	1.87529	2.10676	0.00205528	3.91793	NaN	1	NaN	NaN	1	NaN	15.267	14.7838	14.6807	14.6944	NaN	NaN	NaN	NaN	NaN	NaN	NaN
Q94CD8	Q94CD8	Glucan endo-1,3-beta-glucosidase 4		At3g13560	Glucan endo-1,3-beta-glucosidase 4	0.448148		0.716105	+	0		0		carbohydrate metabolic process [GO:0005975];defense response [GO:0006952]	anchored component of membrane [GO:0031225];anchored component of plasma membrane [GO:0046658];cytosol [GO:0005829];plasma membrane [GO:0005886]	glucan endo-1,3-beta-D-glucosidase activity [GO:0042973]	1	1	1	6.9	6.9	6.9	3.2404	2.01796	0.140594	-3.74243	0.877303	0.077028	1.73925	1.17518	0.0302048	2.23498	NaN	1	NaN	NaN	1	NaN	15.3452	NaN	14.8365	14.9364	NaN	NaN	NaN	NaN	NaN	NaN	NaN
O48724	O48724	Protein WEAK CHLOROPLAST MOVEMENT UNDER BLUE LIGHT 1	WEB1	At2g26570	Protein WEAK CHLOROPLAST MOVEMENT UNDER BLUE LIGHT 1	0.44753		0.393819		0		0		chloroplast accumulation movement [GO:0009904];chloroplast avoidance movement [GO:0009903]	cytosol [GO:0005829];peroxisome [GO:0005777];plasma membrane [GO:0005886]		1	1	1	1.6	1.6	1.6	4.6143	0.45956	0.762098	-1.01998	0.922628	0.0683363	1.81466	0.333539	0.331947	0.782014	NaN	1	NaN	NaN	1	NaN	15.1016	14.9668	NaN	15.1464	15.2327	NaN	15.2349	NaN	NaN	NaN	NaN
Q8GXK1	Q8GXK1		At4g33625	At4g33625	At4g33625	0.446582		1.90455	+	0.422751		1.88071	+		integral component of membrane [GO:0016021];plasma membrane [GO:0005886];vacuolar membrane [GO:0005774];vacuole [GO:0005773]		1	1	1	8.5	8.5	8.5	185.65	0.0309897	0.982076	0.0901135	0.15064	0.616347	0.394429	2.88443	0.00016819	5.66176	0.143877	0.609443	0.378631	3.28438	0.000119403	6.74023	17.4864	17.4034	16.5712	16.7553	17.2944	16.7411	16.9961	17.2799	17.7607	19.4328	18.4719
Q9SU83	Q9SU83		T16L4.190	At4g29680	Alkaline-phosphatase-like family protein	0.44367		0.58916		0.406238		0.551728			integral component of membrane [GO:0016021];membrane [GO:0016020];vacuole [GO:0005773]	dTTP diphosphatase activity [GO:0036218];NADH pyrophosphatase activity [GO:0035529]	4	4	4	9.3	9.3	9.3	10.029	0.049073	0.967542	0.140114	0.270608	0.441796	0.655791	0.338013	0.327554	0.790771	0.237415	0.463107	0.586573	0.305404	0.338925	0.72632	15.3449	15.8255	15.3618	15.0668	15.5685	14.8639	15.4169	15.8993	16.0491	17.5561	15.3199
P54609;Q9LZF6;Q9SCN8	P54609;Q9LZF6	Cell division control protein 48 homolog A;Cell division control protein 48 homolog E	CDC48A;CDC48E	At3g09840;At3g53230;At5g03340	Cell division control protein 48 homolog A;Cell division control protein 48 homolog E	0.441989		0.549291		0.95744	+	1.06474	+	autophagosome maturation [GO:0097352];cell division [GO:0051301];ER-associated misfolded protein catabolic process [GO:0071712];mitotic spindle disassembly [GO:0051228];negative regulation of defense response [GO:0031348];pollen germination [GO:0009846];pollen tube growth [GO:0009860];positive regulation of protein catabolic process [GO:0045732];protein destabilization [GO:0031648];response to ca…	cell wall [GO:0005618];cytoplasm [GO:0005737];cytoskeleton [GO:0005856];cytosol [GO:0005829];cytosolic ribosome [GO:0022626];Golgi apparatus [GO:0005794];lipid droplet [GO:0005811];nuclear envelope [GO:0005635];nucleolus [GO:0005730];nucleoplasm [GO:0005654];nucleus [GO:0005634];phragmoplast [GO:0009524];plasma membrane [GO:0005886];plasmodesma [GO:0009506];spindle [GO:0005819];VCP-NPL4-UFD1 AAA …	ATP binding [GO:0005524];ATPase activity [GO:0016887];identical protein binding [GO:0042802];polyubiquitin modification-dependent protein binding [GO:0031593]	16	16	16	27.2	27.2	27.2	166.27	1.15103	0.405328	-2.19458	0.484295	0.24058	1.06493	0.998392	0.0502729	1.94051	1.34858	0.0188874	2.52777	2.47776	0.00116239	4.69935	18.7849	18.0912	17.8585	18.0163	17.849	17.7467	17.7587	17.3346	18.9115	19.123	18.9278
F4J8C0	F4J8C0		HRF1	At3g59500	HRF1 protein	0.440718		0.742819	+	0		0		endoplasmic reticulum to Golgi vesicle-mediated transport [GO:0006888];protein transport [GO:0015031]	COPII-coated ER to Golgi transport vesicle [GO:0030134];cytosol [GO:0005829];endoplasmic reticulum [GO:0005783];endoplasmic reticulum membrane [GO:0005789];endoplasmic reticulum-Golgi intermediate compartment [GO:0005793];Golgi apparatus [GO:0005794];integral component of Golgi membrane [GO:0030173]		1	1	1	5.6	5.6	5.6	3.4072	1.28548	0.343595	-2.42057	0.451502	0.26143	1.00523	1.41695	0.0141279	2.64493	NaN	1	NaN	NaN	1	NaN	15.3842	15.0322	14.9047	NaN	NaN	NaN	NaN	NaN	NaN	NaN	NaN
Q94BN2	Q94BN2	Spermine synthase	SPMS	At5g53120	Spermine synthase	0.436247		0.572753		1.12868	+	1.26518	+	polyamine biosynthetic process [GO:0006596];spermine biosynthetic process [GO:0006597]		spermidine synthase activity [GO:0004766];spermine synthase activity [GO:0016768]	1	1	1	8.1	8.1	8.1	2.5314	0.760933	0.598419	-1.54455	0.466174	0.252474	1.03205	0.797006	0.0884056	1.60514	1.53492	0.0111482	2.85006	2.09554	0.00224703	3.89553	16.0726	NaN	14.848	14.8545	NaN	14.8376	14.5477	14.6858	NaN	NaN	NaN
Q9LYE7;Q8LAR0	Q9LYE7		F15N18_10	At4g32460;At5g11420	Uncharacterized protein At5g11420	0.435261		-0.98486	+	0.213363		-1.20676	+	embryo development ending in seed dormancy [GO:0009793];pectin biosynthetic process [GO:0045489]	cell wall [GO:0005618];plant-type cell wall [GO:0009505];plasma membrane [GO:0005886]		6	6	3	19.7	19.7	8.7	32.485	0.230736	0.888456	0.572391	0.136794	0.643166	0.361937	1.34336	0.0185257	-2.51886	0.0662282	0.782333	0.186015	3.71544	0	-8.07976	16.923	16.4079	15.1831	16.5132	16.4852	16.6147	16.1958	16.6191	NaN	NaN	NaN
Q9SHJ8	Q9SHJ8	3-hydroxyisobutyryl-CoA hydrolase-like protein 5		At1g06550	3-hydroxyisobutyryl-CoA hydrolase-like protein 5	0.433061		0.371857		0.522386		0.461182		response to karrikin [GO:0080167];valine catabolic process [GO:0006574]	cytosol [GO:0005829];extracellular region [GO:0005576]	3-hydroxyisobutyryl-CoA hydrolase activity [GO:0003860]	1	1	1	5.7	5.7	5.7	14.555	0.0682223	0.961027	-0.191261	0.534917	0.207098	1.15555	0.421318	0.257609	0.949478	0.640207	0.145398	1.33929	0.52341	0.179367	1.1351	NaN	15.526	15.3562	15.0158	15.696	NaN	15.1191	14.7294	NaN	NaN	NaN
O23254	O23254	Serine hydroxymethyltransferase 4	SHM4	At4g13930	Serine hydroxymethyltransferase 4	0.430435		0.702028		0.657226		0.928819		circadian rhythm [GO:0007623];folic acid metabolic process [GO:0046655];glycine biosynthetic process from serine [GO:0019264];L-serine catabolic process [GO:0006565];one-carbon metabolic process [GO:0006730];response to cadmium ion [GO:0046686];tetrahydrofolate interconversion [GO:0035999];tetrahydrofolate metabolic process [GO:0046653]	cytoplasm [GO:0005737];cytosol [GO:0005829];plasma membrane [GO:0005886];plasmodesma [GO:0009506]	cobalt ion binding [GO:0050897];glycine hydroxymethyltransferase activity [GO:0004372];pyridoxal phosphate binding [GO:0030170];serine binding [GO:0070905];zinc ion binding [GO:0008270]	8	8	8	19.5	19.5	19.5	59.768	0.601951	0.691798	-1.27316	0.202833	0.527451	0.512136	0.530827	0.189176	1.14829	0.331908	0.353391	0.778815	0.739086	0.0976655	1.50771	18.1947	18.0329	18.576	18.2926	18.2647	17.8836	18.2937	17.7471	NaN	19.6398	19.3313
Q9LS01	Q9LS01	Allene oxide cyclase 3, chloroplastic	AOC3	At3g25780	Allene oxide cyclase 3, chloroplastic	0.429909		0.0946507		0		0		jasmonic acid biosynthetic process [GO:0009695];response to fungus [GO:0009620]	chloroplast [GO:0009507];plasma membrane [GO:0005886];vacuolar membrane [GO:0005774]	allene-oxide cyclase activity [GO:0046423]	3	2	2	15.9	12.8	12.8	5.5683	0.927073	0.51128	-1.82205	0.344117	0.359164	0.802675	0.0635554	0.780375	0.178956	NaN	1	NaN	NaN	1	NaN	15.9036	15.4874	NaN	15.448	NaN	NaN	NaN	NaN	NaN	NaN	NaN
A0A178UXH8	A0A178UXH8			At4g37550	Acetamidase/Formamidase family protein	0.42984	+	0.105776		0		0				hydrolase activity, acting on carbon-nitrogen (but not peptide) bonds, in linear amides [GO:0016811]	2	1	1	6.8	4.4	4.4	2.6192	1.09278	0.413592	-2.09742	1.48133	0.0140081	2.75638	0.0882062	0.716624	0.242871	NaN	1	NaN	NaN	1	NaN	15.2313	15.3327	15.7565	15.6443	15.0044	NaN	NaN	15.5341	NaN	NaN	NaN
Q84P21	Q84P21	4-coumarate--CoA ligase-like 5	4CLL5	At1g20510	4-coumarate--CoA ligase-like 5	0.427508		0.217863		0		0		jasmonic acid biosynthetic process [GO:0009695];response to bacterium [GO:0009617];response to jasmonic acid [GO:0009753];response to wounding [GO:0009611]	peroxisome [GO:0005777]	ATP binding [GO:0005524];CoA-ligase activity [GO:0016405];decanoate-CoA ligase activity [GO:0102391]	1	1	1	2.4	2.4	2.4	8.4337	2.85195	0.0398571	-5.58025	0.500099	0.230003	1.09341	0.496954	0.207351	1.08776	NaN	1	NaN	NaN	1	NaN	15.7126	15.0002	15.0192	15.0835	NaN	NaN	NaN	NaN	NaN	NaN	NaN
Q0WW26	Q0WW26	Coatomer subunit gamma		At4g34450	Coatomer subunit gamma	0.425172		0.50364		0.43516		0.513628		endoplasmic reticulum to Golgi vesicle-mediated transport [GO:0006888];intracellular protein transport [GO:0006886];intra-Golgi vesicle-mediated transport [GO:0006891];protein secretion [GO:0009306]	chloroplast [GO:0009507];COPI vesicle coat [GO:0030126];cytosol [GO:0005829];endoplasmic reticulum [GO:0005783];endoplasmic reticulum-Golgi intermediate compartment [GO:0005793];Golgi membrane [GO:0000139];plasma membrane [GO:0005886];plasmodesma [GO:0009506]	structural molecule activity [GO:0005198]	16	16	16	26.6	26.6	26.6	63.343	0.0168274	0.984726	-0.0496741	0.662138	0.146274	1.37693	0.535164	0.186922	1.15599	0.934411	0.0652394	1.83424	0.630672	0.132386	1.32287	17.9276	17.8165	17.1582	17.2161	17.5425	17.5761	17.4539	17.5059	18.0602	17.4136	18.5389
Q8GSJ1	Q8GSJ1	ATP phosphoribosyltransferase 2, chloroplastic	HISN1B	At1g09795	ATP phosphoribosyltransferase 2, chloroplastic	0.422902		-0.0579481		0.0735278		-0.407322	+	histidine biosynthetic process [GO:0000105]	chloroplast [GO:0009507];chloroplast stroma [GO:0009570]	ATP phosphoribosyltransferase activity [GO:0003879];magnesium ion binding [GO:0000287]	4	4	3	22	22	17.2	62.526	0.333517	0.827236	0.781972	0.388748	0.313596	0.88834	0.0424457	0.846777	-0.121991	0.157821	0.583691	0.411053	1.22176	0.0225746	-2.31312	NaN	15.8589	15.7591	16.3137	15.9497	15.8013	16.0143	15.832	NaN	NaN	NaN
Q42523	Q42523	Methylcrotonoyl-CoA carboxylase subunit alpha, mitochondrial	MCCA	At1g03090	Methylcrotonoyl-CoA carboxylase subunit alpha, mitochondrial	0.420502	+	0.122778		0.309041		0.0113168		leucine catabolic process [GO:0006552]	cytosolic ribosome [GO:0022626];extracellular region [GO:0005576];mitochondrial matrix [GO:0005759];mitochondrion [GO:0005739]	ATP binding [GO:0005524];CoA carboxylase activity [GO:0016421];cobalt ion binding [GO:0050897];methylcrotonoyl-CoA carboxylase activity [GO:0004485]	1	1	1	1.8	1.8	1.8	5.5725	0.224446	0.888493	0.558953	1.03672	0.0487279	2.00419	0.30476	0.361614	0.725031	0.58157	0.17002	1.23765	0.017699	0.928942	0.0521975	15.2296	14.7582	14.9887	14.8395	NaN	14.7124	15.3606	14.8346	NaN	NaN	NaN
Q5S1W2	Q5S1W2	Protein BONZAI 2	BON2	At5g07300	Protein BONZAI 2	0.417902		0.561091		0		0		cellular response to calcium ion [GO:0071277];defense response [GO:0006952];negative regulation of cell death [GO:0060548]	plasma membrane [GO:0005886];plasmodesma [GO:0009506]	calcium-dependent phospholipid binding [GO:0005544];metal ion binding [GO:0046872]	2	2	2	4.9	4.9	4.9	3.0961	0.499046	0.747859	-1.09152	0.462269	0.254807	1.02493	0.582698	0.165065	1.23963	NaN	1	NaN	NaN	1	NaN	15.6413	15.0076	NaN	14.8911	NaN	NaN	NaN	NaN	NaN	NaN	NaN
Q8LGE7	Q8LGE7	NADH dehydrogenase [ubiquinone] 1 alpha subcomplex subunit 8-B		At5g18800	NADH dehydrogenase [ubiquinone] 1 alpha subcomplex subunit 8-B	0.417334		0.472533		0.0902762		0.145475		mitochondrial electron transport, NADH to ubiquinone [GO:0006120]	mitochondrial intermembrane space [GO:0005758];mitochondrial respiratory chain complex I [GO:0005747];mitochondrion [GO:0005739];plastid [GO:0009536]		1	1	1	20.8	20.8	20.8	6.8267	0.170798	0.90805	0.440735	0.265067	0.447727	0.644374	0.276337	0.392323	0.667537	0.0505291	0.829531	0.144065	0.0758777	0.726371	0.211234	NaN	15.6851	15.8254	15.9214	NaN	16.0151	16.2679	16.0508	NaN	NaN	NaN
Q9FN89	Q9FN89	Monofunctional riboflavin biosynthesis protein RIBA 3, chloroplastic;Inactive 3,4-dihydroxy-2-butanone 4-phosphate synthase;GTP cyclohydrolase-2	RIBA3	At5g59750	Monofunctional riboflavin biosynthesis protein RIBA 3, chloroplastic	0.411471		0.0969417		0.754366	+	0.439837		riboflavin biosynthetic process [GO:0009231]	chloroplast [GO:0009507]	3,4-dihydroxy-2-butanone-4-phosphate synthase activity [GO:0008686];GTP binding [GO:0005525];GTP cyclohydrolase II activity [GO:0003935];metal ion binding [GO:0046872]	1	1	1	3.3	3.3	3.3	13.803	0.689521	0.639724	-1.42368	0.699537	0.130595	1.44072	0.298718	0.368647	0.712915	1.07612	0.0437973	2.0697	0.832888	0.0754378	1.66518	15.0114	15.0901	15.1746	14.902	14.9301	NaN	14.8288	15.0357	NaN	NaN	NaN
Q9ZT91	Q9ZT91	Elongation factor Tu, mitochondrial	TUFA	At4g02930	Elongation factor Tu, mitochondrial	0.404613		1.03998	+	0.543859	+	1.17923	+	mitochondrial translational elongation [GO:0070125];response to cadmium ion [GO:0046686];translational elongation [GO:0006414]	cell wall [GO:0005618];cytosol [GO:0005829];mitochondrion [GO:0005739]	ATP binding [GO:0005524];cobalt ion binding [GO:0050897];GTP binding [GO:0005525];GTPase activity [GO:0003924];translation elongation factor activity [GO:0003746];zinc ion binding [GO:0008270]	9	9	9	27.8	27.8	27.8	109.64	0.290673	0.858365	-0.696696	0.831569	0.088119	1.66298	3.54628	0.000140162	7.52999	1.09503	0.0415728	2.10118	3.43761	0	7.19359	17.9557	17.4242	17.5586	17.4147	17.1792	17.5135	17.8587	17.2448	18.3366	17.6382	18.3682
Q07356	Q07356	15-cis-phytoene desaturase, chloroplastic/chromoplastic	PDS	At4g14210	15-cis-phytoene desaturase, chloroplastic/chromoplastic	0.403485		-0.417707		-0.389047		-1.21024	+	carotenoid biosynthetic process [GO:0016117]	chloroplast [GO:0009507];chloroplast envelope [GO:0009941];chloroplast thylakoid [GO:0009534];chromoplast [GO:0009509];cytosol [GO:0005829];membrane [GO:0016020]	oxidoreductase activity [GO:0016491];phytoene dehydrogenase activity [GO:0016166]	5	5	5	9.9	9.9	9.9	10.249	0.740513	0.610101	1.51012	0.316022	0.388759	0.747469	0.36357	0.301798	-0.840302	0.618185	0.153854	-1.3013	2.89916	0.00027972	-5.69899	NaN	15.8573	15.9935	16.3133	16.7517	16.5083	15.8449	16.3676	NaN	NaN	NaN
Q9SGA6	Q9SGA6	40S ribosomal protein S19-1	RPS19A	At3g02080	40S ribosomal protein S19-1	0.403086		-0.159972		0.580082	+	0.0170245		ribosomal small subunit assembly [GO:0000028];translation [GO:0006412]	cell wall [GO:0005618];cytosol [GO:0005829];cytosolic ribosome [GO:0022626];cytosolic small ribosomal subunit [GO:0022627];plasmodesma [GO:0009506];polysomal ribosome [GO:0042788]	mRNA binding [GO:0003729];RNA binding [GO:0003723];structural constituent of ribosome [GO:0003735]	3	3	1	23.1	23.1	7.7	10.601	0.45565	0.761989	-1.01283	0.767136	0.108003	1.55498	0.114623	0.653243	-0.308643	1.30426	0.0215877	2.45239	0.0112986	0.953789	0.0335563	18.4308	18.116	17.7753	17.8889	17.9686	17.6039	18.058	17.8727	18.5454	18.706	18.7483
Q8GYA4;Q8W4G6;Q9LDQ3;Q9LDS6;Q8H199;Q8RX80;Q8L7G3;Q6NQ87;Q9LDM5;Q9ZP16;Q8L710;Q9LDT0	Q8GYA4;Q8W4G6;Q9LDQ3	Cysteine-rich receptor-like protein kinase 10;Cysteine-rich receptor-like protein kinase 15;Putative cysteine-rich receptor-like protein kinase 35	CRK10;CRK15;CRK35	At4g11460;At4g11470;At4g11480;At4g11530;At4g23150;At4g23180;At4g23190;At4g23220;At4g23230;At4g23250;At4g23260;At4g23300	Cysteine-rich receptor-like protein kinase 10;Cysteine-rich receptor-like protein kinase 15;Putative cysteine-rich receptor-like protein kinase 35	0.400439		0.29383		2.46174	+	0		defense response to bacterium [GO:0042742];protein phosphorylation [GO:0006468];response to oxidative stress [GO:0006979];response to reactive oxygen species [GO:0000302]	cytosol [GO:0005829];integral component of membrane [GO:0016021];membrane [GO:0016020];plasma membrane [GO:0005886]	ATP binding [GO:0005524];protein kinase activity [GO:0004672];protein serine kinase activity [GO:0106310];protein serine/threonine kinase activity [GO:0004674];protein threonine kinase activity [GO:0106311]	4	4	4	8.8	8.8	8.8	10.989	4.08438	0.011	-9.39984	0.587834	0.177874	1.24859	0.175342	0.535478	0.451019	3.40406	0	7.09228	NaN	1	NaN	15.8929	15.7665	15.7213	16.2654	NaN	NaN	NaN	NaN	NaN	16.8553	16.4308
Q9M0X9	Q9M0X9	4-coumarate--CoA ligase-like 7	4CLL7	At4g05160	4-coumarate--CoA ligase-like 7	0.399096		-0.0776608		0		0		fatty acid biosynthetic process [GO:0006633];jasmonic acid biosynthetic process [GO:0009695];oxylipin biosynthetic process [GO:0031408]	peroxisome [GO:0005777]	ATP binding [GO:0005524];CoA-ligase activity [GO:0016405];fatty-acyl-CoA synthase activity [GO:0004321]	3	3	3	6.8	6.8	6.8	8.0476	0.0878193	0.948798	-0.241888	0.285356	0.423195	0.68592	0.0575598	0.798012	-0.162998	NaN	1	NaN	NaN	1	NaN	15.8725	15.7014	NaN	15.3304	16.0032	NaN	15.6382	NaN	NaN	NaN	NaN
P42795;P42794	P42795;P42794	60S ribosomal protein L11-1;60S ribosomal protein L11-2	RPL11A;RPL11B	At2g42740;At3g58700;At4g18730;At5g45775	60S ribosomal protein L11-1;60S ribosomal protein L11-2	0.397974		0.254119		0.512111		0.368256		translation [GO:0006412]	cytosol [GO:0005829];cytosolic large ribosomal subunit [GO:0022625];cytosolic ribosome [GO:0022626];nucleolus [GO:0005730];nucleus [GO:0005634];plasmodesma [GO:0009506];plastid [GO:0009536];vacuole [GO:0005773]	mRNA binding [GO:0003729];RNA binding [GO:0003723];rRNA binding [GO:0019843];structural constituent of ribosome [GO:0003735]	4	4	4	24.7	24.7	24.7	41.385	0.249016	0.885018	-0.610997	0.850555	0.0835931	1.69467	0.601773	0.156152	1.27285	0.949011	0.0628505	1.8585	0.731842	0.0995014	1.49547	18.9075	18.598	18.925	18.9608	18.4661	18.4465	19.1253	18.8969	18.9085	18.8313	19.5549
Q42525	Q42525	Hexokinase-1	HXK1	At4g29130	Hexokinase-1	0.394957	+	-0.763027	+	0.342361		-0.815622	+	cellular glucose homeostasis [GO:0001678];glucose 6-phosphate metabolic process [GO:0051156];glucose mediated signaling pathway [GO:0010255];glycolytic process [GO:0006096];hexose catabolic process [GO:0019320];programmed cell death [GO:0012501];regulation of transcription by RNA polymerase II [GO:0006357];stomatal closure [GO:0090332];sugar mediated signaling pathway [GO:0010182];transpiration […	cytosol [GO:0005829];integral component of membrane [GO:0016021];mitochondrial outer membrane [GO:0005741];mitochondrion [GO:0005739];nucleus [GO:0005634];plastid [GO:0009536];protein-containing complex [GO:0032991];vacuolar membrane [GO:0005774];vacuole [GO:0005773]	ATP binding [GO:0005524];core promoter sequence-specific DNA binding [GO:0001046];fructokinase activity [GO:0008865];glucokinase activity [GO:0004340];glucose binding [GO:0005536];hexokinase activity [GO:0004396];mannokinase activity [GO:0019158];zinc ion binding [GO:0008270]	10	10	6	29.4	29.4	19.8	105	0.104166	0.93903	0.28292	1.13766	0.0373523	2.17226	1.5507	0.00987167	-2.8778	0.706182	0.120147	1.45201	1.43547	0.0121533	-2.67688	16.7983	16.7853	16.6704	16.4633	16.9079	17.1048	16.562	16.3529	17.0203	16.7422	17.0058
Q6DYE4	Q6DYE4	Uncharacterized protein At1g26090, chloroplastic		At1g26090	Uncharacterized protein At1g26090, chloroplastic	0.393407		0.260472		0.232015		0.0990808			chloroplast [GO:0009507];plastoglobule [GO:0010287]	ATP binding [GO:0005524]	1	1	1	3.5	3.5	3.5	2.3498	0.5299	0.736213	1.14665	0.669339	0.143234	1.38925	0.336522	0.32877	0.787857	0.334181	0.352132	0.783272	0.106966	0.647968	0.289847	14.9684	15.0273	14.9138	14.6707	14.9534	15.4005	14.8808	NaN	NaN	NaN	NaN
Q9FJ82	Q9FJ82	Putative 4-hydroxy-tetrahydrodipicolinate reductase 3, chloroplastic	DAPB3	At5g52100	Dihydrodipicolinate reductase-like protein CRR1, chloroplastic	0.391569		0.589326		0.526247	+	0.724004	+	diaminopimelate biosynthetic process [GO:0019877];lysine biosynthetic process via diaminopimelate [GO:0009089];photosynthesis, light reaction [GO:0019684]	chloroplast [GO:0009507];chloroplast stroma [GO:0009570]	4-hydroxy-tetrahydrodipicolinate reductase [GO:0008839]	1	1	1	6.4	6.4	6.4	6.6016	0.145695	0.92456	-0.38289	0.477502	0.244371	1.05264	0.876614	0.0717935	1.73811	1.12697	0.0381319	2.15442	2.0486	0.00253502	3.80253	14.7053	14.9702	NaN	14.9631	NaN	14.6609	14.5992	14.4725	NaN	NaN	NaN
O80585	O80585	Methylenetetrahydrofolate reductase 2	MTHFR2	At2g44160	Methylenetetrahydrofolate reductase 2	0.383146		0.805967		0.383506		0.806327		methionine biosynthetic process [GO:0009086];tetrahydrofolate interconversion [GO:0035999]	cytosol [GO:0005829]	FAD binding [GO:0071949];methylenetetrahydrofolate reductase (NAD(P)H) activity [GO:0004489];methylenetetrahydrofolate reductase NADH activity [GO:0106312];methylenetetrahydrofolate reductase NADPH activity [GO:0106313]	6	4	4	15.5	12	12	25.602	0.000724647	0.998777	-0.00217798	0.164977	0.592009	0.427476	0.588232	0.162016	1.24928	0.164171	0.573039	0.425636	0.58136	0.151691	1.23729	16.2823	16.6563	16.5429	16.7244	16.5105	16.2702	16.5082	16.9157	18.475	18.4716	NaN
Q9M084	Q9M084		At4g31180	At4g31180	Aspartate--tRNA ligase 2, cytoplasmic	0.383007		0.818077	+	0.510798		0.945868	+	aspartyl-tRNA aminoacylation [GO:0006422];defense response to fungus [GO:0050832];response to cadmium ion [GO:0046686]	aminoacyl-tRNA synthetase multienzyme complex [GO:0017101];cytosol [GO:0005829];endoplasmic reticulum [GO:0005783];plasma membrane [GO:0005886]	aspartate-tRNA ligase activity [GO:0004815];ATP binding [GO:0005524];DNA binding [GO:0003677];metal ion binding [GO:0046872];RNA binding [GO:0003723]	7	7	6	18.1	18.1	16.5	45.046	0.247212	0.884751	-0.607216	0.259115	0.454232	0.632052	1.35853	0.0175527	2.54476	0.380997	0.307992	0.873626	1.83165	0.00424421	3.38673	16.9044	16.2827	16.1772	16.0736	16.1877	16.0628	16.5121	16.1642	17.3886	17.8967	16.3984
Q43314;Q9S7A0	Q43314	Glutamate dehydrogenase 1	GDH1	At3g03910;At5g18170	Glutamate dehydrogenase 1	0.381045	+	0.179615		0.364532		0.163102		glutamate catabolic process [GO:0006538];nitrogen compound metabolic process [GO:0006807];regulation of nitrogen compound metabolic process [GO:0051171];response to absence of light [GO:0009646];response to cadmium ion [GO:0046686]	cytosol [GO:0005829];mitochondrion [GO:0005739];plastid [GO:0009536]	ATP binding [GO:0005524];cobalt ion binding [GO:0050897];copper ion binding [GO:0005507];glutamate dehydrogenase (NAD+) activity [GO:0004352];glutamate dehydrogenase (NADP+) activity [GO:0004354];glutamate dehydrogenase [NAD(P)+] activity [GO:0004353];zinc ion binding [GO:0008270]	9	7	7	28.5	23.8	23.8	21.102	0.0214954	0.985096	0.0631349	1.98936	0.00354581	3.68676	0.738497	0.104906	1.50672	0.724192	0.115102	1.48253	0.265263	0.381443	0.644779	17.5823	17.2545	17.2158	17.5532	17.074	17.1079	18.1196	17.3702	17.6815	17.8576	17.8064
O81629	O81629		F8M12.21	At4g10840	Protein KINESIN LIGHT CHAIN-RELATED 1	0.380266		0.713202	+	0.577147		0.910082	+		cytoplasm [GO:0005737];cytosol [GO:0005829];microtubule [GO:0005874];plasma membrane [GO:0005886]		1	1	1	2.1	2.1	2.1	3.6499	0.25739	0.881765	-0.628468	0.898934	0.0722945	1.77526	1.55008	0.00986193	2.8767	0.905001	0.0712471	1.78535	1.40609	0.0135501	2.62625	14.8407	15.0591	14.3918	14.8505	14.4229	NaN	14.3097	14.2043	NaN	NaN	NaN
F4JJT9	F4JJT9		At4g33760	At4g33760	Aspartate--tRNA ligase, chloroplastic/mitochondrial	0.373748		0.302899		0.255906		0.185057		tRNA aminoacylation for protein translation [GO:0006418]	chloroplast [GO:0009507];cytosol [GO:0005829];mitochondrion [GO:0005739]	aspartate-tRNA ligase activity [GO:0004815];ATP binding [GO:0005524];DNA binding [GO:0003677];metal ion binding [GO:0046872]	1	1	1	2.7	2.7	2.7	3.2234	0.230136	0.888767	0.571114	0.417547	0.289858	0.942453	0.437345	0.246164	0.979183	0.313959	0.373388	0.743374	0.330265	0.313344	0.775591	NaN	15.2985	15.1139	15.2575	15.0983	15.1846	15.0475	15.2432	NaN	NaN	NaN
Q9ZRT5	Q9ZRT5	Glutathione S-transferase T1	GSTT1	At5g41210	Glutathione S-transferase T1	0.370223		-0.631483	+	0.304941		-0.696765	+	glutathione metabolic process [GO:0006749];toxin catabolic process [GO:0009407]	cytoplasm [GO:0005737];nucleus [GO:0005634];peroxisome [GO:0005777];plastid [GO:0009536]	glutathione transferase activity [GO:0004364];peroxidase activity [GO:0004601]	1	1	1	9	9	9	22.23	0.179081	0.907949	0.459441	0.629174	0.159438	1.32028	1.03666	0.0453043	-2.00408	0.507631	0.210896	1.10693	1.17962	0.0267667	-2.24241	15.1731	15.6516	15.5275	15.5886	15.7099	15.5855	15.2813	15.6251	NaN	NaN	NaN
Q9C7N4	Q9C7N4	GDSL esterase/lipase At1g29670		At1g29670	GDSL esterase/lipase At1g29670	0.370181		-0.297684		0.35276		-0.315104		lipid catabolic process [GO:0016042]	apoplast [GO:0048046];cell wall [GO:0005618];chloroplast thylakoid [GO:0009534];nucleus [GO:0005634]	hydrolase activity, acting on ester bonds [GO:0016788]	10	10	10	43.3	43.3	43.3	205.14	0.079592	0.956836	0.220833	0.434015	0.275849	0.973031	0.243644	0.434138	-0.599719	0.411298	0.281815	0.930781	0.261132	0.386376	-0.636235	18.5829	18.7358	18.572	18.8206	18.6606	18.7006	18.5893	18.8305	18.4933	18.4199	20.0209
Q8VYW6;Q9CAR5	Q8VYW6	Gamma-glutamyltranspeptidase 1	GGT1	At1g69820;At4g39640	Glutathione hydrolase 1	0.368077		0.922896	+	0.398364		0.953183	+	glutathione catabolic process [GO:0006751];response to oxidative stress [GO:0006979]	apoplast [GO:0048046];plasma membrane [GO:0005886];plasmodesma [GO:0009506]	glutathione gamma-glutamylcysteinyltransferase activity [GO:0016756];glutathione hydrolase activity [GO:0036374];hypoglycin A gamma-glutamyl transpeptidase activity [GO:0102953];leukotriene C4 gamma-glutamyl transferase activity [GO:0103068];peptidyltransferase activity [GO:0000048]	7	7	7	18.9	18.9	18.9	28.927	0.066197	0.961631	-0.185933	0.226514	0.497108	0.56338	3.33141	0.00012381	6.87684	0.249872	0.447599	0.612788	3.72821	0	8.12262	17.1666	16.982	16.5779	16.8425	16.7878	16.9632	16.606	17.091	NaN	17.5033	18.0074
Q949X9	Q949X9	Multicopper oxidase LPR2	LPR2	At1g71040	Multicopper oxidase LPR2	0.365853		0.261533		0		0		cellular response to phosphate starvation [GO:0016036];meristem maintenance [GO:0010073]	cell wall [GO:0005618];cytosol [GO:0005829];endoplasmic reticulum membrane [GO:0005789];Golgi apparatus [GO:0005794];mitochondrion [GO:0005739]	copper ion binding [GO:0005507];oxidoreductase activity [GO:0016491]	3	3	3	6.7	6.7	6.7	4.3105	2.0125	0.14	-3.73177	0.851699	0.0832126	1.69658	0.550284	0.179358	1.18273	NaN	1	NaN	NaN	1	NaN	15.4254	15.3376	14.9933	14.7197	NaN	NaN	NaN	NaN	NaN	NaN	NaN
Q500X2	Q500X2		At5g04440	At5g04440	At5g04440	0.365818	+	0.157174		0.126234		-0.0824103			chloroplast [GO:0009507]		1	1	1	7.8	7.8	7.8	3.7158	1.34812	0.327981	2.52699	1.04587	0.0478348	2.01939	0.599141	0.157303	1.26828	0.303587	0.383753	0.722684	0.30291	0.341249	-0.721327	15.0727	15.1959	15.3688	15.0355	15.3413	15.5806	15.3636	15.3457	NaN	NaN	NaN
F4K6X0	F4K6X0		At5g20935	At5g20935	DUF3148 family protein	0.365507		0.493123		0.30509		0.432705		NADH dehydrogenase complex (plastoquinone) assembly [GO:0010258]	chloroplast stroma [GO:0009570];plastid [GO:0009536]		1	1	1	11.6	11.6	11.6	2.4849	0.0454012	0.967675	0.130101	0.335492	0.368873	0.785841	0.405601	0.268824	0.920108	0.652211	0.14094	1.35991	0.584494	0.15066	1.24276	13.7027	15.3346	15.3504	15.6102	15.5191	15.0097	14.8764	14.8343	NaN	NaN	NaN
P42742	P42742	Proteasome subunit beta type-1	PBF1	At3g60820	Proteasome subunit beta type-1	0.36457		0.944716	+	0.331897		0.912044	+	defense response to fungus [GO:0050832];proteasomal ubiquitin-independent protein catabolic process [GO:0010499];proteasome-mediated ubiquitin-dependent protein catabolic process [GO:0043161]	cytoplasm [GO:0005737];cytosol [GO:0005829];nucleus [GO:0005634];plasma membrane [GO:0005886];proteasome complex [GO:0000502];proteasome core complex [GO:0005839];proteasome core complex, beta-subunit complex [GO:0019774]	endopeptidase activity [GO:0004175];threonine-type endopeptidase activity [GO:0004298]	3	3	3	17.9	17.9	17.9	38.038	0.0979657	0.940757	0.267478	0.255322	0.458431	0.624165	2.63652	0.00044374	5.06061	0.223197	0.479971	0.556276	2.19304	0.00187765	4.09245	17.2511	17.2341	17.2689	17.2556	16.9444	17.2872	17.5046	17.4042	NaN	18.2597	18.2704
Q9LVW3	Q9LVW3	Anthocyanidin 3-O-glucoside 2-O-xylosyltransferase	A3G2XYLT	At5g54060	Anthocyanidin 3-O-glucoside 2-O-xylosyltransferase	0.362196		0.274093		0		0		anthocyanin-containing compound biosynthetic process [GO:0009718];cellular response to cytokinin stimulus [GO:0071368];cellular response to jasmonic acid stimulus [GO:0071395];cyanidin 3-O-glucoside metabolic process [GO:1901038];D-xylose metabolic process [GO:0042732]		cyanidin 3-O-glucoside 2-O''-xylosyltransferase activity [GO:0102580];UDP-xylosyltransferase activity [GO:0035252]	1	1	1	3	3	3	8.8235	0.105417	0.93776	-0.286018	0.507598	0.225736	1.10687	0.255228	0.421499	0.623969	NaN	1	NaN	NaN	1	NaN	14.5105	15.7542	15.5933	NaN	16.0083	15.5926	NaN	NaN	NaN	NaN	NaN
Q9ZVA2	Q9ZVA2		F9K20.12	At1g78830	EP1-like glycoprotein 2	0.3574		-1.23956		0.330466		-1.2665			apoplast [GO:0048046];cell wall [GO:0005618];Golgi apparatus [GO:0005794];mitochondrion [GO:0005739];plant-type cell wall [GO:0009505];plasma membrane [GO:0005886];plasmodesma [GO:0009506];secretory vesicle [GO:0099503]	carbohydrate binding [GO:0030246]	11	11	6	35.8	35.8	21.3	77.381	0.0271336	0.981152	0.0792192	0.470886	0.248987	1.04063	0.762924	0.0974503	-1.5479	0.360675	0.326981	0.834731	0.755728	0.0936511	-1.53578	18.3298	17.8695	18.187	17.4458	17.2954	18.6109	17.8482	18.1854	18.0555	17.7033	18.4947
Q9LZQ4	Q9LZQ4		T12C14_60	At3g62360	Carbohydrate-binding-like fold	0.355668		0.099956		1.30165		1.04594	+		cytosol [GO:0005829];endoplasmic reticulum [GO:0005783];endoplasmic reticulum membrane [GO:0005789];Golgi apparatus [GO:0005794];integral component of membrane [GO:0016021];plant-type cell wall [GO:0009505];vacuolar membrane [GO:0005774]	mRNA binding [GO:0003729]	6	6	6	7.3	7.3	7.3	14.15	0.901036	0.519454	-1.77876	0.245117	0.470488	0.602817	0.118353	0.645279	0.317726	0.915655	0.0693114	1.80307	1.03749	0.0423003	2.00545	16.5609	16.9005	15.8616	16.8017	16.5036	NaN	15.8116	15.7826	NaN	17.1061	16.5438
Q9ZU25	Q9ZU25	Probable mitochondrial-processing peptidase subunit alpha-1		At1g51980	Probable mitochondrial-processing peptidase subunit alpha-1, mitochondrial	0.355604		-0.6717		0.161378		-0.865926		proteolysis [GO:0006508]	mitochondrial matrix [GO:0005759];mitochondrial respiratory chain complex III [GO:0005750];mitochondrion [GO:0005739];nucleus [GO:0005634];plastid [GO:0009536];vacuolar membrane [GO:0005774]	ATP binding [GO:0005524];metal ion binding [GO:0046872]	20	20	12	52.5	52.5	36.8	252.62	0.483898	0.76026	1.06422	0.202402	0.52797	0.511192	0.304328	0.361663	-0.724167	0.0825469	0.742931	0.228427	0.408437	0.249597	-0.925426	18.0356	18.2479	18.1213	18.4733	18.3915	18.0839	18.8345	18.3451	18.5745	16.6364	19.3732
Q8RWF0	Q8RWF0	26S proteasome non-ATPase regulatory subunit 13 homolog A	RPN9A	At5g45620	26S proteasome non-ATPase regulatory subunit 13 homolog A	0.354586		0.00677538		0		0		proteasome assembly [GO:0043248];ubiquitin-dependent protein catabolic process [GO:0006511]	cytosol [GO:0005829];nucleus [GO:0005634];proteasome complex [GO:0000502];proteasome regulatory particle, lid subcomplex [GO:0008541]	structural molecule activity [GO:0005198]	3	3	2	8	8	6	7.2557	1.93526	0.155782	-3.58254	0.209084	0.52093	0.525782	0.0037612	0.986765	0.0112654	NaN	1	NaN	NaN	1	NaN	16.1691	16.3297	16.4305	NaN	NaN	NaN	NaN	NaN	17.3759	NaN	16.1043
Q9ZUG4	Q9ZUG4	Methylthioribose-1-phosphate isomerase		At2g05830	Methylthioribose-1-phosphate isomerase	0.354492		0.0190189		0		0		L-methionine salvage from methylthioadenosine [GO:0019509];L-methionine salvage from S-adenosylmethionine [GO:0019284]	mitochondrion [GO:0005739];nucleus [GO:0005634];plasmodesma [GO:0009506]	S-methyl-5-thioribose-1-phosphate isomerase activity [GO:0046523]	2	2	2	5.9	5.9	5.9	4.0617	0.274367	0.870206	0.663505	0.374387	0.328152	0.861028	0.0110804	0.959467	0.0329161	NaN	1	NaN	NaN	1	NaN	NaN	15.8829	15.2625	15.2029	15.5403	NaN	NaN	15.2987	NaN	NaN	NaN
Q9FG67;Q9FN52	Q9FG67;Q9FN52	Methylthioalkylmalate synthase 1, chloroplastic;Methylthioalkylmalate synthase 3, chloroplastic	MAM1;MAM3	At5g23010;At5g23020	Methylthioalkylmalate synthase 1, chloroplastic;Methylthioalkylmalate synthase 3, chloroplastic	0.346339	+	0.0184519		0		0		glucosinolate biosynthetic process [GO:0019761];leucine biosynthetic process [GO:0009098];response to insect [GO:0009625];response to water deprivation [GO:0009414]	chloroplast [GO:0009507]	2-(2'-methylthio)ethylmalate synthase activity [GO:0010177];2-isopropylmalate synthase activity [GO:0003852]	2	2	1	5.3	5.3	3	2.3783	4.62612	0	-11.6878	1.18984	0.0324205	2.25954	0.0247585	0.908826	0.0724664	NaN	1	NaN	NaN	1	NaN	15.334	15.3031	15.356	14.9822	NaN	NaN	NaN	NaN	NaN	NaN	NaN
Q9ZSA2;O49717	Q9ZSA2;O49717	Calcium-dependent protein kinase 21;Calcium-dependent protein kinase 15	CPK21;CPK15	At4g04720;At4g21940	Calcium-dependent protein kinase 21;Calcium-dependent protein kinase 15	0.341782		0.792998		0.424015		0.875231		intracellular signal transduction [GO:0035556];peptidyl-serine phosphorylation [GO:0018105];protein autophosphorylation [GO:0046777]	cytoplasm [GO:0005737];cytosol [GO:0005829];membrane [GO:0016020];nucleus [GO:0005634];plasma membrane [GO:0005886];plasmodesma [GO:0009506]	ATP binding [GO:0005524];calcium ion binding [GO:0005509];calcium-dependent protein serine/threonine kinase activity [GO:0009931];calmodulin binding [GO:0005516];calmodulin-dependent protein kinase activity [GO:0004683];protein kinase activity [GO:0004672];protein phosphatase binding [GO:0019903];protein serine kinase activity [GO:0106310];protein threonine kinase activity [GO:0106311]	3	3	3	7.7	7.7	7.7	12.765	0.164462	0.914602	-0.4263	0.266982	0.445694	0.648325	0.55222	0.178551	1.18615	0.370117	0.317121	0.852862	0.650298	0.12539	1.35663	15.7563	15.1491	14.9865	15.6206	15.2561	15.2341	15.4656	15.2278	NaN	17.1658	15.0614
Q43870	Q43870	ATP sulfurylase 2	APS2	At1g19920	ATP sulfurylase 2	0.340652		-0.166897		0		0		cellular response to sulfate starvation [GO:0009970];hydrogen sulfide biosynthetic process [GO:0070814];sulfate assimilation [GO:0000103]	chloroplast [GO:0009507];chloroplast stroma [GO:0009570];cytosol [GO:0005829];nucleus [GO:0005634]	adenylylsulfate kinase activity [GO:0004020];ATP binding [GO:0005524];sulfate adenylyltransferase (ATP) activity [GO:0004781]	3	1	1	6.3	2.3	2.3	3.1077	1.31733	0.338411	-2.47458	0.929322	0.0670197	1.82578	0.262859	0.411218	-0.63981	NaN	1	NaN	NaN	1	NaN	14.9531	15.1047	15.1117	15.0747	NaN	NaN	NaN	NaN	NaN	NaN	NaN
Q9ZUA0	Q9ZUA0	Dolichyl-diphosphooligosaccharide--protein glycosyltransferase subunit 1B	OST1B	At2g01720	Dolichyl-diphosphooligosaccharide--protein glycosyltransferase subunit 1B	0.339084		-0.150757		0		0		protein N-linked glycosylation [GO:0006487];protein N-linked glycosylation via asparagine [GO:0018279]	endoplasmic reticulum [GO:0005783];integral component of membrane [GO:0016021];mitochondrion [GO:0005739];oligosaccharyltransferase complex [GO:0008250];plant-type cell wall [GO:0009505];plasma membrane [GO:0005886];vacuolar membrane [GO:0005774]		3	3	3	9.5	9.5	9.5	19.308	0.582027	0.699658	-1.23845	0.513479	0.221039	1.11739	0.307954	0.358593	-0.731414	NaN	1	NaN	NaN	1	NaN	15.5264	15.095	15.2712	15.0718	15.1938	NaN	15.5962	NaN	NaN	15.9051	NaN
A0A2P2CLC5;P29388	A0A2P2CLC5;P29388	NADH-ubiquinone oxidoreductase chain 5	ND5	AtMg00060/AtMg00513/AtMg00665	NADH-ubiquinone oxidoreductase chain 5;NADH-ubiquinone oxidoreductase chain 5	0.338073		-0.336508		-0.0870378		-0.761619	+	ATP synthesis coupled electron transport [GO:0042773];electron transport coupled proton transport [GO:0015990]	integral component of membrane [GO:0016021];mitochondrial respiratory chain complex I [GO:0005747]	NADH dehydrogenase (ubiquinone) activity [GO:0008137];NADH dehydrogenase activity [GO:0003954]	2	2	2	4.2	4.2	4.2	4.596	0.56482	0.712277	1.20832	0.349821	0.353504	0.813756	0.397515	0.274629	-0.904903	0.139148	0.61751	-0.367504	2.67901	0.000342857	-5.16032	15.3422	15.6672	NaN	15.277	15.5259	15.5639	15.6324	15.3496	NaN	NaN	NaN
O04309	O04309	Jacalin-related lectin 35	JAL35	At3g16470	Jacalin-related lectin 35	0.337443		-0.603634		0.0419989		-0.899079		response to cold [GO:0009409];response to jasmonic acid [GO:0009753];response to wounding [GO:0009611];vegetative to reproductive phase transition of meristem [GO:0010228]	chloroplast [GO:0009507];cytosol [GO:0005829];nucleus [GO:0005634];plasmodesma [GO:0009506];vacuole [GO:0005773]	carbohydrate binding [GO:0030246]	13	13	13	62.7	62.7	62.7	168.78	0.148955	0.924041	0.390505	0.40009	0.303521	0.909752	0.724728	0.109652	-1.48344	0.0191019	0.935923	0.0562493	0.545903	0.168156	-1.175	18.7619	18.4762	17.7186	17.652	16.9458	17.5845	19.9102	19.35	18.9605	17.9721	18.8632
Q9LZE4	Q9LZE4		F12E4_190	At5g03430	Phosphoadenosine phosphosulfate (PAPS) reductase family protein	0.335782		-0.0108867		0		0		FAD biosynthetic process [GO:0006747]		FMN adenylyltransferase activity [GO:0003919]	1	1	1	2.4	2.4	2.4	2.7362	0.987928	0.476415	-1.92313	0.876359	0.077456	1.73768	0.0154469	0.944188	-0.0456675	NaN	1	NaN	NaN	1	NaN	NaN	14.9708	15.1342	15.2418	NaN	NaN	NaN	NaN	NaN	NaN	NaN
Q8L706	Q8L706	Synaptotagmin-5	SYT5	At1g05500	Synaptotagmin-5	0.324897		1.54982	+	0.197032		1.42195	+	lipid transport [GO:0006869]	endomembrane system [GO:0012505];endoplasmic reticulum [GO:0005783];integral component of membrane [GO:0016021];plasma membrane [GO:0005886];plasmodesma [GO:0009506]	lipid binding [GO:0008289];metal ion binding [GO:0046872]	4	4	4	11.6	11.6	11.6	15.832	0.219142	0.893396	0.547557	0.300586	0.407261	0.716666	3.23509	0.000205817	6.59935	0.183835	0.539426	0.470098	3.96121	0	8.93959	16.2239	16.6419	15.6475	16.0695	16.1349	16.2092	16.1469	16.6032	NaN	17.2601	16.7725
Q9ZQ26	Q9ZQ26		At2g24420	At2g24420	AT2G24420 protein	0.322351		1.05103	+	0.240244		0.968923	+		endoplasmic reticulum [GO:0005783];integral component of membrane [GO:0016021];vacuolar membrane [GO:0005774];vacuole [GO:0005773]	mRNA binding [GO:0003729]	6	6	6	13.4	13.4	13.4	72.175	0.341603	0.827339	0.797778	0.119932	0.674778	0.321555	1.57332	0.00924179	2.91773	0.0869086	0.731641	0.239571	1.43893	0.0119927	2.68286	17.3148	17.1959	17.5135	17.2377	17.4637	17.1751	17.5032	17.4482	17.6907	NaN	18.9113
Q9LU14	Q9LU14	GDSL esterase/lipase APG	APG	At3g16370	GDSL esterase/lipase APG	0.321391		0.421228		-0.302567		-0.202731		lipid catabolic process [GO:0016042]	apoplast [GO:0048046]	hydrolase activity, acting on ester bonds [GO:0016788]	5	5	5	23.2	23.2	23.2	42.473	0.605244	0.691845	1.27888	0.120955	0.672374	0.324033	0.24983	0.428062	0.6127	0.101696	0.695341	-0.276787	0.0891053	0.691761	-0.245154	16.4464	16.4713	16.2536	15.9699	16.3439	16.5302	16.4365	18.3265	NaN	NaN	16.8371
O65355	O65355	Gamma-glutamyl hydrolase 2	GGH2	At1g78680	Gamma-glutamyl hydrolase 2	0.320829		0.126143		0.557326		0.36264		tetrahydrofolylpolyglutamate metabolic process [GO:0046900]	cell wall [GO:0005618];extracellular space [GO:0005615];vacuole [GO:0005773]	gamma-glutamyl-peptidase activity [GO:0034722];omega peptidase activity [GO:0008242]	2	2	2	9.8	9.8	9.8	6.4561	0.284046	0.863078	-0.683259	0.618889	0.164182	1.30252	0.246746	0.431096	0.606238	0.667582	0.135417	1.38624	0.424167	0.238047	0.954775	15.4374	15.2629	14.9983	15.0902	15.1243	15.5716	NaN	15.1324	NaN	NaN	NaN
Q93VH5	Q93VH5		At5g10730	At5g10730	AT5g10730/MAJ23_90	0.316088	+	-0.304718		0.243752		-0.377054		ubiquinone-6 biosynthetic process [GO:1901006]	mitochondrion [GO:0005739];plasma membrane [GO:0005886]	protein-containing complex binding [GO:0044877]	5	5	5	26.5	26.5	26.5	28.607	0.189068	0.902455	0.481764	2.91093	0.000783158	5.72889	0.319649	0.346837	-0.754657	0.782504	0.0974988	1.58081	0.384117	0.268191	-0.879556	15.6062	15.562	15.5198	15.4651	15.9047	15.4535	15.8058	15.2784	NaN	NaN	NaN
Q9LU64	Q9LU64	Superoxide dismutase [Fe] 2, chloroplastic	FSD2	At5g51100	Superoxide dismutase [Fe] 2, chloroplastic	0.315024		-0.253352		0.440176		-0.1282		response to UV [GO:0009411]	chloroplast [GO:0009507];chloroplast nucleoid [GO:0042644];chloroplast thylakoid [GO:0009534];thylakoid [GO:0009579]	metal ion binding [GO:0046872];superoxide dismutase activity [GO:0004784]	2	2	2	11.1	11.1	11.1	6.2105	0.0755669	0.959089	-0.210428	0.247093	0.468168	0.606966	0.202604	0.492775	-0.511634	0.366473	0.320779	0.845878	0.0942483	0.677617	-0.25815	15.4692	15.7326	NaN	16.4201	15.9295	15.6471	NaN	15.8158	NaN	NaN	NaN
Q9S7C0;F4HQD4	Q9S7C0;F4HQD4	Heat shock 70 kDa protein 14;Heat shock 70 kDa protein 15	HSP70-14;HSP70-15	At1g79920;At1g79930	Heat shock 70 kDa protein 14;Heat shock 70 kDa protein 15	0.314465		0.567572		0.505569		0.758677	+	response to cadmium ion [GO:0046686];response to heat [GO:0009408]	cell wall [GO:0005618];cytoplasm [GO:0005737];cytosol [GO:0005829];mitochondrion [GO:0005739];nucleus [GO:0005634];plasma membrane [GO:0005886];plasmodesma [GO:0009506]	ATP binding [GO:0005524];ATPase activity [GO:0016887]	12	12	12	16.4	16.4	16.4	49.991	0.498851	0.746453	-1.09117	0.452788	0.260657	1.00759	0.752052	0.100553	1.52959	0.926641	0.0671822	1.82133	1.16314	0.0279006	2.21484	18.104	17.3678	17.5391	17.5588	17.3147	17.528	17.6147	17.3479	17.8894	18.6463	17.9538
Q42586	Q42586	Uridine 5-monophosphate synthase;Orotate phosphoribosyltransferase;Orotidine 5-phosphate decarboxylase	PYRE-F	At3g54470	Uridine 5-monophosphate synthase	0.308257		-0.528533		0.196453		-0.640337		cellular response to phosphate starvation [GO:0016036];'de novo' pyrimidine nucleobase biosynthetic process [GO:0006207];'de novo' UMP biosynthetic process [GO:0044205];nucleoside metabolic process [GO:0009116];pyrimidine nucleobase biosynthetic process [GO:0019856];response to cadmium ion [GO:0046686];UMP biosynthetic process [GO:0006222]	cytosol [GO:0005829]	orotate phosphoribosyltransferase activity [GO:0004588];orotidine-5'-phosphate decarboxylase activity [GO:0004590]	1	1	1	3.4	3.4	3.4	3.5048	0.0648022	0.960762	0.182253	0.209001	0.520504	0.525601	0.481425	0.215865	-1.05974	0.142246	0.612675	0.3748	0.741236	0.0971669	-1.51134	16.0058	16.0215	16.0675	NaN	16.0937	NaN	16.0887	16.0064	NaN	NaN	NaN
Q940G0	Q940G0	Transmembrane 9 superfamily member 1	TMN1	At1g10950	Transmembrane 9 superfamily member 1	0.30681		-0.117636		0		0		protein localization to membrane [GO:0072657]	cis-Golgi network [GO:0005801];endosome [GO:0005768];endosome membrane [GO:0010008];extracellular region [GO:0005576];Golgi apparatus [GO:0005794];Golgi cis cisterna [GO:0000137];Golgi medial cisterna [GO:0005797];Golgi membrane [GO:0000139];integral component of membrane [GO:0016021];membrane [GO:0016020];trans-Golgi network [GO:0005802]		2	2	2	5.3	5.3	5.3	4.9015	0.787827	0.585458	-1.58975	0.211538	0.518041	0.531116	0.0679406	0.76792	-0.190521	NaN	1	NaN	NaN	1	NaN	16.0575	15.634	15.4962	NaN	NaN	NaN	NaN	NaN	NaN	NaN	NaN
Q9LVW7	Q9LVW7	Carbamoyl-phosphate synthase small chain, chloroplastic	CARA	At3g27740	Carbamoyl-phosphate synthase small chain, chloroplastic	0.304764		-0.229589		0		0		arginine biosynthetic process [GO:0006526];cellular response to phosphate starvation [GO:0016036];'de novo' pyrimidine nucleobase biosynthetic process [GO:0006207];'de novo' UMP biosynthetic process [GO:0044205];glutamine metabolic process [GO:0006541];nitrogen compound metabolic process [GO:0006807]	carbamoyl-phosphate synthase complex [GO:0005951];chloroplast [GO:0009507];chloroplast stroma [GO:0009570];cytoplasm [GO:0005737]	ATP binding [GO:0005524];carbamoyl-phosphate synthase (glutamine-hydrolyzing) activity [GO:0004088]	2	2	2	6	6	6	3.3072	0.475924	0.761177	-1.04978	0.172381	0.580971	0.444323	0.111979	0.659071	-0.302178	NaN	1	NaN	NaN	1	NaN	NaN	15.6666	15.9415	16.1369	NaN	NaN	NaN	NaN	NaN	NaN	NaN
Q42524	Q42524	4-coumarate--CoA ligase 1	4CL1	At1g51680	4-coumarate--CoA ligase 1	0.299614		0.774775	+	0		0		phenylpropanoid metabolic process [GO:0009698]	cytoplasm [GO:0005737]	4-coumarate-CoA ligase activity [GO:0016207];ATP binding [GO:0005524];CoA-ligase activity [GO:0016405]	1	1	1	2.1	2.1	2.1	2.3209	1.55459	0.263171	-2.88466	0.709257	0.126434	1.45722	2.16729	0.00179845	4.03994	NaN	1	NaN	NaN	1	NaN	14.7029	14.8514	14.8816	15.0333	NaN	NaN	NaN	NaN	NaN	NaN	NaN
P93033	P93033	Fumarate hydratase 1, mitochondrial	FUM1	At2g47510	Fumarate hydratase 1, mitochondrial	0.295933		0.648249		0.180983		0.533299		fumarate metabolic process [GO:0006106];malate metabolic process [GO:0006108];pollen tube development [GO:0048868];protein tetramerization [GO:0051262];response to oxidative stress [GO:0006979];tricarboxylic acid cycle [GO:0006099]	cytosol [GO:0005829];mitochondrion [GO:0005739];tricarboxylic acid cycle enzyme complex [GO:0045239]	fumarate hydratase activity [GO:0004333]	10	10	6	31.9	31.9	20.3	45.656	0.22836	0.887293	0.567325	0.142394	0.632303	0.375148	0.535093	0.186875	1.15586	0.0822145	0.743172	0.227575	0.414025	0.245508	0.935879	17.8812	17.5156	17.356	17.8158	17.5204	17.6127	18.2286	17.6667	NaN	19.1785	18.7765
P26569	P26569	Histone H1.2		At2g30620	Histone H1.2	0.292048		0.184981		-0.288644		-0.395711		chromosome condensation [GO:0030261];negative regulation of chromatin silencing [GO:0031936];negative regulation of DNA recombination [GO:0045910];nucleosome assembly [GO:0006334];nucleosome positioning [GO:0016584]	mitochondrion [GO:0005739];nucleolus [GO:0005730];nucleosome [GO:0000786];nucleus [GO:0005634]	double-stranded DNA binding [GO:0003690];nucleosomal DNA binding [GO:0031492]	2	2	2	10.3	10.3	10.3	32.934	1.19266	0.390138	2.26426	0.215458	0.513009	0.539608	0.0812744	0.736211	0.225161	0.233764	0.467192	-0.578831	0.196526	0.473221	-0.498276	16.9762	16.8919	15.9418	16.6187	16.9471	17.2141	17.1411	17.4491	15.7051	16.5155	17.8244
Q9LKA5	Q9LKA5	Multiple organellar RNA editing factor 8, chloroplastic/mitochondrial	MORF8	At3g15000	Multiple organellar RNA editing factor 8, chloroplastic/mitochondrial	0.291484		1.37385	+	0.295264		1.37763	+	cytidine to uridine editing [GO:0016554];mitochondrial mRNA modification [GO:0080156];mRNA processing [GO:0006397];RNA modification [GO:0009451]	chloroplast [GO:0009507];cytosol [GO:0005829];mitochondrion [GO:0005739]	cobalt ion binding [GO:0050897];mRNA binding [GO:0003729];protein dimerization activity [GO:0046983];protein homodimerization activity [GO:0042803]	3	3	3	8.4	8.4	8.4	7.4611	0.00139474	0.999289	-0.00418877	0.11465	0.685036	0.308709	1.08797	0.0387781	2.08942	0.118925	0.657376	0.319115	1.14628	0.0297327	2.18665	17.1053	17.1822	17.0534	NaN	16.9272	NaN	17.3811	16.9109	NaN	17.9807	17.7821
F4JTN1	F4JTN1		At4g38350	At4g38350	Patched family protein	0.289123		-0.485625		0.893731	+	0.118983		pollen tube development [GO:0048868];regulation of sphingolipid biosynthetic process [GO:0090153]	integral component of membrane [GO:0016021];vacuolar membrane [GO:0005774];vacuole [GO:0005773]	lipid transporter activity [GO:0005319]	8	8	8	8.9	8.9	8.9	28.387	3.02579	0.02936	-6.02666	0.346963	0.356979	0.80821	0.314766	0.351879	-0.744978	1.34568	0.0190929	2.52281	0.0651079	0.758483	0.18306	16.8219	16.4654	16.7586	16.7439	16.1063	16.0207	16.2609	15.9836	16.8629	16.0552	17.4115
Q9SIZ2	Q9SIZ2		At2g40290	At2g40290	Eukaryotic translation initiation factor 2 subunit alpha homolog	0.285837		0.771577	+	0.448068		0.933808	+		cytosol [GO:0005829];eukaryotic 48S preinitiation complex [GO:0033290];eukaryotic translation initiation factor 2 complex [GO:0005850];eukaryotic translation initiation factor 2B complex [GO:0005851];Golgi apparatus [GO:0005794];multi-eIF complex [GO:0043614];nucleus [GO:0005634]	mRNA binding [GO:0003729];ribosome binding [GO:0043022];translation initiation factor activity [GO:0003743]	3	3	3	11.6	11.6	11.6	13.06	0.865588	0.541448	-1.71974	0.312941	0.392295	0.741351	3.06596	0.000186235	6.13348	0.534892	0.195562	1.15551	3.39092	0	7.0529	16.5389	16.2533	16.3391	16.3602	16.2394	16.0396	16.39	16.1735	17.537	NaN	17.0485
P51419;Q8LCL3;Q9SKX8	P51419;Q8LCL3	60S ribosomal protein L27-3;60S ribosomal protein L27-2	RPL27C;RPL27B	At2g32220;At3g22230;At4g15000	60S ribosomal protein L27-3;60S ribosomal protein L27-2	0.282581		-1.40025		0.0557065		-1.62712		translation [GO:0006412]	cytosol [GO:0005829];cytosolic large ribosomal subunit [GO:0022625];cytosolic ribosome [GO:0022626];endoplasmic reticulum [GO:0005783];polysomal ribosome [GO:0042788]	mRNA binding [GO:0003729];structural constituent of ribosome [GO:0003735]	4	4	4	28.1	28.1	28.1	7.6678	0.563463	0.712127	1.20593	0.151481	0.614769	0.396381	0.765753	0.0970233	-1.55266	0.0267259	0.906372	0.0780624	0.915673	0.0609358	-1.8031	17.8739	17.6576	17.2626	17.735	17.7731	17.8796	17.5691	18.2148	18.3025	NaN	19.0301
Q9FIZ7	Q9FIZ7	5-oxoprolinase	OXP1	At5g37830	5-oxoprolinase	0.279958		0.0659034		0.713399		0.499344		glutathione catabolic process [GO:0006751];glutathione metabolic process [GO:0006749]	cytoplasm [GO:0005737];cytosol [GO:0005829];plasmodesma [GO:0009506];plastid [GO:0009536]	5-oxoprolinase (ATP-hydrolyzing) activity [GO:0017168];ATP binding [GO:0005524]	2	2	2	2.2	2.2	2.2	4.3672	0.369225	0.81572	-0.851153	0.357945	0.34538	0.82947	0.0818173	0.735822	0.226556	0.754803	0.105528	1.53422	0.534593	0.173775	1.15498	15.5863	15.1765	NaN	14.9829	14.7832	NaN	15.2992	14.8394	NaN	NaN	NaN
Q84WV1	Q84WV1	T-complex protein 1 subunit gamma	CCT3	At5g26360	T-complex protein 1 subunit gamma	0.278687		-0.482907		0.755345		-0.00624967		protein folding [GO:0006457]	chaperonin-containing T-complex [GO:0005832];cytosol [GO:0005829];plastid [GO:0009536]	ATP binding [GO:0005524];ATPase activity [GO:0016887];unfolded protein binding [GO:0051082]	4	4	4	9	9	9	10.081	0.484046	0.760976	-1.06449	0.297069	0.410591	0.7096	0.523849	0.192376	-1.13588	0.609938	0.157159	1.28702	0.00342464	0.986078	-0.0102613	16.3995	16.628	16.5727	16.3223	16.4545	16.5697	16.3036	NaN	NaN	NaN	17.424
Q8RXF8	Q8RXF8	Mitochondrial Rho GTPase 1	MIRO1	At5g27540	Mitochondrial Rho GTPase 1	0.27668		-0.245503		0.191062		-0.331121		embryo development ending in seed dormancy [GO:0009793];mitochondrion organization [GO:0007005];pollen tube growth [GO:0009860];regulation of mitochondrion organization [GO:0010821]	integral component of mitochondrial outer membrane [GO:0031307];mitochondrion [GO:0005739];plastid [GO:0009536]	calcium ion binding [GO:0005509];GTP binding [GO:0005525];GTPase activity [GO:0003924]	7	7	7	16.2	16.2	16.2	20.538	0.164271	0.913891	0.425863	0.18947	0.549897	0.482658	0.314436	0.352097	-0.744322	0.13127	0.633453	0.34881	0.542569	0.169862	-1.1691	16.7686	16.6484	16.1126	16.0337	16.4732	16.5586	16.6119	16.2621	NaN	17.2712	17.875
Q9LD47	Q9LD47	Copper chaperone for superoxide dismutase, chloroplastic/cytosolic	CCS	At1g12520	Copper chaperone for superoxide dismutase, chloroplastic/cytosolic	0.27561		0.0534582		0.796096		0.573944		cellular copper ion homeostasis [GO:0006878];removal of superoxide radicals [GO:0019430]	chloroplast [GO:0009507];chloroplast stroma [GO:0009570];cytoplasm [GO:0005737];cytosol [GO:0005829]	copper ion binding [GO:0005507];superoxide dismutase copper chaperone activity [GO:0016532]	2	2	2	9.7	9.7	9.7	4.8147	0.683463	0.640007	-1.41336	0.266033	0.446379	0.646369	0.0484559	0.825692	0.138436	0.928902	0.0668264	1.82509	0.702574	0.108269	1.44588	14.4606	15.3665	15.3378	15.612	15.3353	14.8715	14.1478	14.3405	NaN	NaN	NaN
Q304B9	Q304B9	Neutral ceramidase		At2g38010	Neutral ceramidase 2	0.271848		0.766712		0.151798		0.646662		ceramide catabolic process [GO:0046514];long-chain fatty acid biosynthetic process [GO:0042759];sphingosine biosynthetic process [GO:0046512]	endoplasmic reticulum [GO:0005783];extracellular region [GO:0005576];Golgi apparatus [GO:0005794];plasmodesma [GO:0009506]	ceramidase activity [GO:0102121];N-acylsphingosine amidohydrolase activity [GO:0017040]	5	5	5	9.1	9.1	9.1	10.21	0.103842	0.939125	0.282117	0.27043	0.441827	0.655423	0.608806	0.153332	1.28506	0.282325	0.408457	0.679757	0.639078	0.130227	1.33735	NaN	16.1787	15.8542	15.4045	16.0686	15.5313	15.4257	15.2823	NaN	NaN	16.1427
Q1EBV4	Q1EBV4		At3g13235	At3g13235	Protein DNA-DAMAGE INDUCIBLE 1	0.26436		0.239304		0.312019		0.286963		response to cadmium ion [GO:0046686]	cytosol [GO:0005829];nucleus [GO:0005634]	aspartic-type endopeptidase activity [GO:0004190];polyubiquitin modification-dependent protein binding [GO:0031593]	1	1	1	4.6	4.6	4.6	34.78	0.0299139	0.98245	-0.0870828	0.284147	0.424731	0.683464	0.237084	0.442844	0.585871	0.31152	0.375915	0.738523	0.267132	0.38	0.648635	NaN	14.5633	15.4114	15.8384	14.5114	NaN	15.862	15.4082	NaN	NaN	15.1791
Q94BU1	Q94BU1	Uncharacterized aarF domain-containing protein kinase At1g71810, chloroplastic		At1g71810	Uncharacterized aarF domain-containing protein kinase At1g71810, chloroplastic	0.263374		0.170548		0		0			chloroplast [GO:0009507];plastoglobule [GO:0010287]	ATP binding [GO:0005524];protein kinase activity [GO:0004672]	1	1	1	1.9	1.9	1.9	3.4267	0.0307677	0.981716	-0.0894885	0.286794	0.421894	0.688839	0.234738	0.446085	0.5809	NaN	1	NaN	NaN	1	NaN	15.2958	15.2118	14.7779	14.4714	15.119	15.2432	NaN	NaN	NaN	NaN	NaN
Q9M0F5	Q9M0F5		At4g29260	At4g29260	Acid phosphatase-like protein	0.262896		0.7555		0.0825253		0.57513			cytosol [GO:0005829];secretory vesicle [GO:0099503];vacuolar membrane [GO:0005774];vacuole [GO:0005773]	acid phosphatase activity [GO:0003993];nutrient reservoir activity [GO:0045735]	3	3	3	16.9	16.9	16.9	10.763	0.0721879	0.958331	0.20164	0.134218	0.647751	0.355828	0.412961	0.263575	0.933891	0.0525875	0.823829	0.149634	0.392376	0.262097	0.895202	15.886	NaN	16.0252	16.1264	15.9381	15.911	16.1468	NaN	NaN	NaN	NaN
O23715	O23715	Proteasome subunit alpha type-3	PAG1	At2g27020	Proteasome subunit alpha type-3	0.259364		1.08425	+	0.602969		1.42786	+	proteasomal ubiquitin-independent protein catabolic process [GO:0010499];proteasome-mediated ubiquitin-dependent protein catabolic process [GO:0043161];response to cadmium ion [GO:0046686];response to cold [GO:0009409]	apoplast [GO:0048046];cytoplasm [GO:0005737];cytosol [GO:0005829];nucleus [GO:0005634];peroxisome [GO:0005777];proteasome complex [GO:0000502];proteasome core complex [GO:0005839];proteasome core complex, alpha-subunit complex [GO:0019773];vacuolar membrane [GO:0005774];vacuole [GO:0005773]	endopeptidase activity [GO:0004175]	6	6	6	31.7	31.7	31.7	60.431	0.656561	0.657448	-1.36737	0.149243	0.618682	0.391176	2.6403	0.000445151	5.06943	0.37549	0.311796	0.863133	2.45708	0.00114607	4.65354	17.4612	17.3264	17.1088	17.4823	17.1152	16.3047	17.3219	17.2624	NaN	18.9715	17.7314
Q9ZPZ4	Q9ZPZ4		T31J12.3	At1g09310	T31J12.3 protein	0.258355		0.263725		0.413972		0.419341			apoplast [GO:0048046];cytosol [GO:0005829];extracellular region [GO:0005576]		4	4	4	25.1	25.1	25.1	27.184	0.051107	0.96529	-0.145631	0.150855	0.616036	0.394928	0.123218	0.635762	0.329499	0.189991	0.529704	0.483815	0.166705	0.523259	0.431423	15.918	17.5937	17.412	19.0833	NaN	17.489	18.6064	18.3885	17.65	17.9483	17.8926
Q9SFB1	Q9SFB1		F17A17.37	At3g08030	F17A17.37 protein	0.252494		0.336418		0.0869687		0.170893			cell wall [GO:0005618];nuclear pore [GO:0005643];plasma membrane [GO:0005886];secretory vesicle [GO:0099503]		3	3	3	11.8	11.8	11.8	15.134	0.188088	0.899843	0.479584	0.141615	0.633124	0.373317	0.368219	0.297939	0.849225	0.0455	0.844431	0.130371	0.17471	0.509117	0.449591	15.9365	16.4068	16.6264	17.1725	16.9231	17.2322	16.2127	16.4362	NaN	16.8813	17.0574
A8MRP2	A8MRP2		At2g24390	At2g24390	AIG2-like protein D	0.252003		0.351865		0.0654287		0.165291				transferase activity, transferring acyl groups [GO:0016746]	2	2	2	24.3	24.3	24.3	7.6868	0.146201	0.925591	0.384074	0.20906	0.520697	0.52573	0.320265	0.34637	0.755877	0.0661367	0.782142	0.185774	0.195579	0.474869	0.496187	NaN	15.3501	15.4276	15.5204	15.5077	NaN	15.5376	15.3301	NaN	NaN	NaN
F4KDA6	F4KDA6	Protein LOW PSII ACCUMULATION 2, chloroplastic	LPA2	At5g51545	Protein LOW PSII ACCUMULATION 2, chloroplastic	0.251433		0.190032		0		0			chloroplast [GO:0009507];chloroplast thylakoid [GO:0009534];chloroplast thylakoid membrane [GO:0009535];integral component of membrane [GO:0016021];plastid [GO:0009536]		1	1	1	10.8	10.8	10.8	12.66	0.0193207	0.986455	-0.0568803	0.29123	0.417092	0.697823	0.210175	0.481868	0.528155	NaN	1	NaN	NaN	1	NaN	14.2994	15.5567	15.5295	15.5437	16.1993	NaN	NaN	16.3216	NaN	NaN	NaN
A0A1P8BG25;Q9SD73;Q9SD68	A0A1P8BG25			At3g47000 At3g47000/F13I12.50;At3g47050;At5g20950	Glycosyl hydrolase family protein	0.251282		-0.665249		0.766415		-0.150116		glucan catabolic process [GO:0009251]	cytosol [GO:0005829];extracellular region [GO:0005576];vacuole [GO:0005773]	beta-glucosidase activity [GO:0008422];scopolin beta-glucosidase activity [GO:0102483]	8	8	8	16.8	16.8	16.8	38.348	0.782017	0.58804	-1.57999	0.166854	0.589525	0.431761	0.31613	0.350136	-0.747685	0.557422	0.18278	1.19531	0.0569981	0.783635	-0.161495	17.6027	17.1665	17.0757	17.5256	17.3268	16.2119	16.4181	17.3532	16.1878	17.2426	18.1439
O64490	O64490		F20D22.6	At1g04170	Protein-synthesizing GTPase	0.247095		0.545054		-0.0407877		0.257171		formation of translation preinitiation complex [GO:0001731];positive regulation of translational fidelity [GO:0045903]	cytosol [GO:0005829];eukaryotic translation initiation factor 2 complex [GO:0005850];extracellular region [GO:0005576]	GTP binding [GO:0005525];GTPase activity [GO:0003924];translation initiation factor activity [GO:0003743];tRNA binding [GO:0000049]	2	2	2	7.1	7.1	7.1	6.2369	0.382517	0.805602	0.876517	0.23476	0.485581	0.580946	0.655413	0.134251	1.36541	0.0437567	0.851537	-0.125594	0.388461	0.264864	0.887795	15.0809	14.9565	15.1558	NaN	NaN	14.9753	15.3078	15.1949	NaN	NaN	NaN
O04983	O04983	Biotin carboxylase, chloroplastic	CAC2	At5g35360	Biotin carboxylase, chloroplastic	0.244365		-0.387156		0.189635		-0.441886		fatty acid biosynthetic process [GO:0006633];malonyl-CoA biosynthetic process [GO:2001295]	chloroplast [GO:0009507]	acetyl-CoA carboxylase activity [GO:0003989];ATP binding [GO:0005524];biotin carboxylase activity [GO:0004075];metal ion binding [GO:0046872]	8	8	8	22.7	22.7	22.7	71.207	0.0599845	0.964592	0.169472	0.234519	0.485563	0.580435	0.181969	0.523278	-0.465922	0.180471	0.545053	0.462564	0.213493	0.445885	-0.535355	16.6803	17.4005	17.6813	17.6976	17.1747	16.9515	17.6399	17.9126	18.164	17.2826	18.2045
Q9ZUY6	Q9ZUY6	UDP-D-apiose/UDP-D-xylose synthase 1	AXS1	At2g27860	UDP-D-apiose/UDP-D-xylose synthase 1	0.241305		0.352815		-0.152053		-0.0405428		cell wall organization [GO:0071555];nucleotide-sugar biosynthetic process [GO:0009226]	cytoplasm [GO:0005737];cytosol [GO:0005829];peroxisome [GO:0005777]	NAD binding [GO:0051287];UDP-glucuronate decarboxylase activity [GO:0048040]	5	1	1	18.8	4.4	4.4	13.727	0.737668	0.60987	1.50532	0.290767	0.417573	0.696886	0.529717	0.189691	1.14632	0.189378	0.530511	-0.482454	0.0523072	0.799938	-0.148877	15.2463	15.215	15.903	16.0101	15.555	16.1781	16.2382	15.9766	NaN	NaN	16.398
A7WM73	A7WM73	Beta-hexosaminidase 1	HEXO1	At3g55260	Beta-hexosaminidase 1	0.240843		-0.785117		0.168396		-0.857564		carbohydrate metabolic process [GO:0005975]	cytosol [GO:0005829];secretory vesicle [GO:0099503];vacuole [GO:0005773]	beta-N-acetylhexosaminidase activity [GO:0004563];hexosaminidase activity [GO:0015929];N-acetyl-beta-D-galactosaminidase activity [GO:0102148]	3	3	3	8.5	8.5	8.5	9.7001	0.245603	0.88344	0.603837	0.15963	0.602233	0.415218	0.439827	0.244772	-0.983763	0.105936	0.685313	0.287302	0.486323	0.198731	-1.0686	17.135	17.0111	17.1462	17.3056	17.2222	17.1166	17.5114	17.0374	18.2855	17.3923	18.1227
A0A1I9LP52	A0A1I9LP52			At3g01130	ATP synthase E chain	0.240607		-0.10967		-0.658299	+	-1.00858	+		integral component of membrane [GO:0016021]		1	1	1	28.6	28.6	28.6	3.3067	1.0075	0.461559	1.95564	0.201408	0.52932	0.509013	0.0805314	0.738137	-0.223251	1.97431	0.00378734	-3.65763	2.38605	0.00134959	-4.49839	15.1145	16.3315	15.7157	NaN	15.9857	16.3463	16.2022	16.4501	NaN	NaN	NaN
Q9SFU0	Q9SFU0	Protein transport protein Sec24-like At3g07100		At3g07100	Protein transport protein Sec24-like At3g07100	0.234953		0.537274	+	0.277921		0.580242	+	COPII-coated vesicle cargo loading [GO:0090110];endoplasmic reticulum organization [GO:0007029];ER body organization [GO:0080119];Golgi organization [GO:0007030];intracellular protein transport [GO:0006886];male gamete generation [GO:0048232];negative regulation of DNA endoreduplication [GO:0032876];regulation of cell size [GO:0008361]	COPII vesicle coat [GO:0030127];endoplasmic reticulum exit site [GO:0070971];endoplasmic reticulum membrane [GO:0005789];Golgi membrane [GO:0000139]	SNARE binding [GO:0000149];zinc ion binding [GO:0008270]	1	1	1	1.5	1.5	1.5	3.2853	0.0980475	0.941211	-0.267683	0.78141	0.103239	1.57897	1.47914	0.0116433	2.75256	0.642119	0.144753	1.34258	1.26899	0.0192935	2.3927	15.0598	15.0221	14.8958	14.8484	15.1336	15.0844	NaN	14.968	NaN	NaN	NaN
O48962	O48962	Probable 3-beta-hydroxysteroid-Delta(8),Delta(7)-isomerase		At1g20050	Probable 3-beta-hydroxysteroid-Delta(8),Delta(7)-isomerase	0.232065		0.797492		0.234291		0.799718		sterol biosynthetic process [GO:0016126]	endoplasmic reticulum [GO:0005783];endoplasmic reticulum membrane [GO:0005789];integral component of membrane [GO:0016021];nucleus [GO:0005634];plasma membrane [GO:0005886]	C-8 sterol isomerase activity [GO:0000247];cholestenol delta-isomerase activity [GO:0047750];steroid delta-isomerase activity [GO:0004769]	1	1	1	4.9	4.9	4.9	10.358	0.00100679	0.999611	-0.00302501	0.100824	0.713645	0.274615	0.390688	0.280125	0.892011	0.116538	0.662731	0.313311	0.446608	0.224623	0.996248	16.7148	NaN	16.0902	16.2195	16.1785	NaN	16.3474	16.0766	NaN	NaN	17.76
Q9ZQN9	Q9ZQN9		CTF2A	At2g35660	FAD/NAD(P)-binding oxidoreductase family protein	0.228733		-0.0832281		0		0				FAD binding [GO:0071949];monooxygenase activity [GO:0004497]	2	2	2	10.3	10.3	10.3	2.6675	0.99508	0.46896	-1.93501	0.187816	0.552618	0.478981	0.0710417	0.760895	-0.198647	NaN	1	NaN	NaN	1	NaN	NaN	15.1686	16.0319	15.5342	NaN	NaN	NaN	NaN	NaN	NaN	NaN
Q9LSX7	Q9LSX7	Peroxisome biogenesis protein 22	PEX22	At3g21865	Peroxisome biogenesis protein 22	0.228228		0.387115		0.264279		0.423166		peroxisome organization [GO:0007031];protein transport [GO:0015031]	integral component of membrane [GO:0016021];peroxisomal membrane [GO:0005778]		2	2	2	13.1	13.1	13.1	4.9834	0.0188331	0.98561	-0.055474	0.158011	0.602673	0.411493	0.297528	0.370119	0.710523	0.232003	0.468201	0.575088	0.419063	0.241655	0.945278	15.8687	15.1716	NaN	15.3189	15.5023	NaN	15.2398	15.2458	NaN	NaN	NaN
Q38872;Q38871	Q38872;Q38871	Calcium-dependent protein kinase 6;Calcium-dependent protein kinase 5	CPK6;CPK5	At2g17290;At4g35310	Calcium-dependent protein kinase 6;Calcium-dependent protein kinase 5	0.227223		0.490562		-0.0276937		0.235645		abscisic acid-activated signaling pathway [GO:0009738];intracellular signal transduction [GO:0035556];peptidyl-serine phosphorylation [GO:0018105];protein autophosphorylation [GO:0046777];regulation of anion channel activity [GO:0010359];regulation of stomatal movement [GO:0010119];regulation of stomatal opening [GO:1902456];response to abscisic acid [GO:0009737]	cytoplasm [GO:0005737];cytosol [GO:0005829];membrane [GO:0016020];mitochondrion [GO:0005739];nucleus [GO:0005634];plasma membrane [GO:0005886]	ATP binding [GO:0005524];calcium ion binding [GO:0005509];calcium-dependent protein serine/threonine kinase activity [GO:0009931];calmodulin binding [GO:0005516];calmodulin-dependent protein kinase activity [GO:0004683];protein serine kinase activity [GO:0106310];protein serine/threonine kinase activity [GO:0004674];protein threonine kinase activity [GO:0106311]	1	1	1	2.8	2.8	2.8	17.787	0.68372	0.640612	1.4138	0.779903	0.103954	1.57644	0.984372	0.0519334	1.91723	0.0664565	0.782004	-0.186617	0.401449	0.254874	0.912308	NaN	15.2249	14.8405	15.2576	15.0012	15.2279	15.6291	15.2657	NaN	NaN	NaN
Q9FT52	Q9FT52	ATP synthase subunit d, mitochondrial		At3g52300	ATP synthase subunit d, mitochondrial	0.226138		1.12599	+	0.355246		1.2551	+	ATP synthesis coupled proton transport [GO:0015986]	chloroplast [GO:0009507];chloroplast thylakoid membrane [GO:0009535];cytosol [GO:0005829];cytosolic ribosome [GO:0022626];mitochondrial proton-transporting ATP synthase complex [GO:0005753];mitochondrial proton-transporting ATP synthase, stator stalk [GO:0000274];mitochondrion [GO:0005739];nucleolus [GO:0005730];polysomal ribosome [GO:0042788];thylakoid [GO:0009579];vacuolar membrane [GO:0005774]	copper ion binding [GO:0005507];hydrolase activity [GO:0016787];proton transmembrane transporter activity [GO:0015078];structural constituent of ribosome [GO:0003735];zinc ion binding [GO:0008270]	6	6	6	39.9	39.9	39.9	262.1	0.392354	0.795206	-0.895162	0.2943	0.413347	0.704021	2.63982	0.000444444	5.0683	0.504548	0.212718	1.1014	2.86026	0.000274443	5.60103	19.1471	19.0439	19.5065	19.2805	18.926	19.1166	19.4049	19.0141	19.7942	18.5705	19.6223
Q8L953	Q8L953	40S ribosomal protein S27-3	RPS27D	At5g47930	40S ribosomal protein S27-3	0.22572		-0.0640802		0		0		ribosomal small subunit assembly [GO:0000028];translation [GO:0006412]	cytosolic ribosome [GO:0022626];cytosolic small ribosomal subunit [GO:0022627];plasma membrane [GO:0005886];plastid [GO:0009536]	metal ion binding [GO:0046872];mRNA binding [GO:0003729];RNA binding [GO:0003723];structural constituent of ribosome [GO:0003735]	2	1	1	35.7	20.2	20.2	3.7142	0.708002	0.625756	-1.4551	0.0783165	0.771414	0.217543	0.0258879	0.9052	-0.0756817	NaN	1	NaN	NaN	1	NaN	NaN	16.6402	17.1734	17.0633	16.7312	NaN	NaN	NaN	NaN	17.724	17.5522
O23034	O23034	Ubiquitin-like modifier-activating enzyme 5		At1g05350	Ubiquitin-like modifier-activating enzyme 5	0.225303		0.259012		0		0		protein modification by small protein conjugation [GO:0032446];protein ufmylation [GO:0071569]	cytoplasm [GO:0005737];cytosol [GO:0005829]	ATP binding [GO:0005524];metal ion binding [GO:0046872];UFM1 activating enzyme activity [GO:0071566]	2	2	2	6.5	6.5	6.5	7.9274	2.15	0.116955	-4.00489	0.715898	0.123746	1.46849	0.410036	0.266258	0.928419	NaN	1	NaN	NaN	1	NaN	15.1846	14.6794	15.0215	15.0923	NaN	NaN	NaN	NaN	NaN	NaN	NaN
F4I448	F4I448		PRP39	At1g04080	Tetratricopeptide repeat (TPR)-like superfamily protein	0.225202		0.0998654		0		0		mRNA 5'-splice site recognition [GO:0000395];regulation of timing of transition from vegetative to reproductive phase [GO:0048510]	commitment complex [GO:0000243];cytosol [GO:0005829];U1 snRNP [GO:0005685];U2-type prespliceosome [GO:0071004]		3	3	3	6.2	6.2	6.2	8.3806	0.741344	0.609466	-1.51152	0.603403	0.170855	1.27568	0.204936	0.490071	0.516737	NaN	1	NaN	NaN	1	NaN	15.4143	15.2217	15.3931	15.4492	15.4528	NaN	15.2996	NaN	NaN	NaN	NaN
P83483;P83484;Q9C5A9	P83483;P83484;Q9C5A9	ATP synthase subunit beta-1, mitochondrial;ATP synthase subunit beta-2, mitochondrial;ATP synthase subunit beta-3, mitochondrial		At5g08670;At5g08680;At5g08690	ATP synthase subunit beta-1, mitochondrial;ATP synthase subunit beta-2, mitochondrial;ATP synthase subunit beta-3, mitochondrial	0.224731		-0.439428		0.26993		-0.394229		mitochondrial ATP synthesis coupled proton transport [GO:0042776];response to cadmium ion [GO:0046686]	chloroplast envelope [GO:0009941];mitochondrial proton-transporting ATP synthase complex [GO:0005753];mitochondrial proton-transporting ATP synthase complex [GO:0005753];mitochondrial proton-transporting ATP synthase complex, catalytic sector F(1) [GO:0000275];mitochondrial respiratory chain complex I [GO:0005747];mitochondrion [GO:0005739];nucleolus [GO:0005730];plasma membrane [GO:0005886];prot…	ATPase activity [GO:0016887];ATP binding [GO:0005524];copper ion binding [GO:0005507];poly(U) RNA binding [GO:0008266];proton-transporting ATP synthase activity, rotational mechanism [GO:0046933];proton-transporting ATPase activity, rotational mechanism [GO:0046961]	22	21	21	55.4	53.4	53.4	323.31	0.159218	0.919177	-0.414272	0.270861	0.441743	0.656309	0.283109	0.384967	-0.681352	0.319773	0.367421	0.754903	0.2455	0.404445	-0.60362	21.1441	21.1686	21.0641	21.1748	21.1857	20.9786	21.3412	20.8654	21.6858	20.3563	21.8602
Q9LTB2	Q9LTB2	Methionine S-methyltransferase	MMT1	At5g49810	Methionine S-methyltransferase	0.224193		1.08533	+	0.303741		1.16488	+	biosynthetic process [GO:0009058];methylation [GO:0032259];S-adenosylmethionine metabolic process [GO:0046500];selenium compound metabolic process [GO:0001887]	cytosol [GO:0005829];plastid [GO:0009536]	methionine S-methyltransferase activity [GO:0030732];pyridoxal phosphate binding [GO:0030170];S-adenosylmethionine-dependent methyltransferase activity [GO:0008757]	4	4	4	4.9	4.9	4.9	13.991	0.209426	0.894607	-0.526526	0.127861	0.658936	0.340661	1.68939	0.00671399	3.12531	0.181328	0.543461	0.464486	1.85658	0.00390181	3.43341	16.6259	16.2107	16.1747	16.0945	16.361	16.2068	16.2857	15.934	NaN	17.975	17.135
Q9M8L4	Q9M8L4	Glycerol kinase	GLPK	At1g80460	Glycerol kinase	0.223952		0.280124		0.416519		0.472691		defense response to bacterium [GO:0042742];glycerol catabolic process [GO:0019563];glycerol metabolic process [GO:0006071];glycerol-3-phosphate biosynthetic process [GO:0046167];phosphorylation [GO:0016310];response to bacterium [GO:0009617];response to karrikin [GO:0080167];response to microbial phytotoxin [GO:0010188];response to molecule of bacterial origin [GO:0002237];triglyceride metabolic …	cytosol [GO:0005829];mitochondrion [GO:0005739]	ATP binding [GO:0005524];glycerol kinase activity [GO:0004370];phosphotransferase activity, alcohol group as acceptor [GO:0016773]	4	4	4	12.1	12.1	12.1	9.9462	0.151962	0.922232	-0.3975	0.0978972	0.71867	0.267307	0.229371	0.452724	0.569483	0.212255	0.494964	0.532671	0.568363	0.157427	1.21453	16.3054	16.2867	NaN	16.4418	15.0983	16.2129	16.1677	15.5225	18.3495	NaN	NaN
Q9LJI5	Q9LJI5	V-type proton ATPase subunit d1	VHA-d1	At3g28710	V-type proton ATPase subunit d1	0.222997		0.332463		0		0		vacuolar acidification [GO:0007035];vacuolar transport [GO:0007034]	cytosol [GO:0005829];Golgi apparatus [GO:0005794];lysosomal membrane [GO:0005765];plant-type vacuole [GO:0000325];plasma membrane [GO:0005886];plasmodesma [GO:0009506];proton-transporting V-type ATPase, V0 domain [GO:0033179];vacuolar membrane [GO:0005774];vacuolar proton-transporting V-type ATPase complex [GO:0016471];vacuole [GO:0005773]	proton-transporting ATPase activity, rotational mechanism [GO:0046961]	8	8	2	28.2	28.2	8	32.129	1.68951	0.215049	-3.12553	0.105232	0.705259	0.285562	0.135654	0.610378	0.359238	NaN	1	NaN	NaN	1	NaN	16.5324	16.3036	NaN	16.1028	NaN	NaN	NaN	NaN	NaN	NaN	15.4388
P69834	P69834	2-C-methyl-D-erythritol 4-phosphate cytidylyltransferase, chloroplastic	ISPD	At2g02500	2-C-methyl-D-erythritol 4-phosphate cytidylyltransferase, chloroplastic	0.222728		-0.0233424		-0.157057		-0.403127		isopentenyl diphosphate biosynthetic process, methylerythritol 4-phosphate pathway [GO:0019288]	chloroplast [GO:0009507];chloroplast stroma [GO:0009570]	2-C-methyl-D-erythritol 4-phosphate cytidylyltransferase activity [GO:0050518]	2	2	2	8.3	8.3	8.3	3.6141	0.188102	0.900452	0.479615	0.11318	0.687231	0.305117	0.0109444	0.959755	-0.032517	0.116223	0.66313	-0.312545	0.359078	0.287744	-0.831655	15.6436	15.8543	NaN	16.1704	15.8823	15.9045	NaN	16.2497	NaN	NaN	NaN
F4JHH5	F4JHH5	Exocyst complex component SEC15B	SEC15B	At4g02350	Exocyst complex component SEC15B	0.221827		0.736831		0.444989		0.959992		acceptance of pollen [GO:0060321];exocytosis [GO:0006887];Golgi to plasma membrane transport [GO:0006893];pollen germination [GO:0009846];pollen tube growth [GO:0009860];vesicle docking involved in exocytosis [GO:0006904]	cell wall [GO:0005618];cytoskeleton [GO:0005856];cytosol [GO:0005829];exocyst [GO:0000145];extracellular exosome [GO:0070062];membrane [GO:0016020];phragmoplast [GO:0009524];plasma membrane [GO:0005886];plasmodesma [GO:0009506]		2	2	2	3	3	3	3.564	0.478833	0.760616	-1.05505	0.205643	0.524247	0.518281	0.724087	0.109802	1.48236	0.423504	0.274949	0.953542	0.919126	0.0606187	1.80884	15.4368	15.207	15.2111	15.0977	15.0984	NaN	15.2734	15.2587	NaN	NaN	NaN
Q93YR3	Q93YR3	FAM10 family protein At4g22670		At4g22670	FAM10 family protein At4g22670	0.221535		-0.685615		-0.915576	+	-1.82272	+	chaperone cofactor-dependent protein refolding [GO:0051085];protein-containing complex assembly [GO:0065003];response to cadmium ion [GO:0046686]	cytosol [GO:0005829]	heat shock protein binding [GO:0031072];protein dimerization activity [GO:0046983]	4	4	4	12	12	12	32.778	0.680144	0.64101	1.4077	0.0996538	0.716182	0.271697	0.367677	0.297949	-0.848186	1.50819	0.0119834	-2.80323	2.97985	0.000296296	-5.90621	17.1819	17.173	NaN	17.4252	17.0426	17.5324	17.9697	17.9406	16.1938	17.238	16.4054
F4J270	F4J270		BG3	At3g57240	Probable glucan endo-1,3-beta-glucosidase BG3	0.220448		0.0306103		0.82636		0.636523		carbohydrate metabolic process [GO:0005975];response to bacterium [GO:0009617]	anchored component of plasma membrane [GO:0046658];apoplast [GO:0048046];cell wall [GO:0005618];endoplasmic reticulum [GO:0005783];secretory vesicle [GO:0099503]	cellulase activity [GO:0008810];glucan endo-1,3-beta-D-glucosidase activity [GO:0042973]	4	4	4	15.5	15.5	15.5	13.301	0.371887	0.815566	-0.85625	0.178588	0.569841	0.458333	0.0210226	0.922765	0.0617775	0.773275	0.099858	1.56531	0.54657	0.167929	1.17617	15.7464	14.1171	NaN	16.0405	NaN	14.3109	15.9843	13.5955	NaN	NaN	NaN
Q9FNN5	Q9FNN5	NADH dehydrogenase [ubiquinone] flavoprotein 1, mitochondrial		At5g08530	NADH dehydrogenase [ubiquinone] flavoprotein 1, mitochondrial	0.218045		0.158002		0.311431		0.251388		mitochondrial electron transport, NADH to ubiquinone [GO:0006120]	mitochondrial respiratory chain complex I [GO:0005747];mitochondrion [GO:0005739];plasma membrane [GO:0005886]	4 iron, 4 sulfur cluster binding [GO:0051539];FMN binding [GO:0010181];metal ion binding [GO:0046872];NAD binding [GO:0051287];NADH dehydrogenase (ubiquinone) activity [GO:0008137]	6	6	6	17.3	17.3	17.3	28.343	0.170971	0.90835	-0.441127	0.155442	0.608428	0.405563	0.074418	0.753627	0.207446	0.240071	0.459628	0.592188	0.124947	0.604794	0.333664	17.4989	17.7039	16.9386	17.1809	17.5949	17.1752	17.1853	16.9932	17.3165	16.2971	17.8409
P20431	P20431	ATPase 3, plasma membrane-type	AHA3	At5g57350	ATPase 3, plasma membrane-type	0.217022		-0.193217		0		0		proton export across plasma membrane [GO:0120029];proton transmembrane transport [GO:1902600];regulation of intracellular pH [GO:0051453]	integral component of membrane [GO:0016021];plasma membrane [GO:0005886];plasmodesma [GO:0009506];plastid [GO:0009536]	ATPase activity [GO:0016887];ATP binding [GO:0005524];magnesium ion binding [GO:0000287];proton-exporting ATPase activity, phosphorylative mechanism [GO:0008553]	10	3	3	12.5	4.8	4.8	9.1589	0.0734916	0.958772	-0.205037	0.118605	0.67703	0.318336	0.10818	0.667502	-0.292841	NaN	1	NaN	NaN	1	NaN	15.2438	16.5061	15.907	NaN	15.9636	NaN	NaN	15.5859	NaN	NaN	NaN
Q9M2F1;O64650;B3H5X2	Q9M2F1;O64650;B3H5X2	40S ribosomal protein S27-2;40S ribosomal protein S27-1;40S ribosomal protein S27	RPS27B;RPS27A;At3g61111	At2g45710;At3g61110;At3g61111	40S ribosomal protein S27-2;40S ribosomal protein S27-1;40S ribosomal protein S27	0.212073		-0.0194473		0.145944		-0.0855765		ribosomal small subunit assembly [GO:0000028];translation [GO:0006412]	cell wall [GO:0005618];cytosol [GO:0005829];cytosolic ribosome [GO:0022626];cytosolic small ribosomal subunit [GO:0022627];nucleolus [GO:0005730];plasma membrane [GO:0005886];plasmodesma [GO:0009506];polysomal ribosome [GO:0042788];ribosome [GO:0005840]	metal ion binding [GO:0046872];mRNA binding [GO:0003729];RNA binding [GO:0003723];structural constituent of ribosome [GO:0003735]	2	2	1	34.9	34.9	19.8	35.913	0.163806	0.91241	0.4248	0.493345	0.233828	1.08127	0.0171383	0.937658	-0.0505748	0.273498	0.418569	0.661723	0.0774356	0.723423	-0.215267	17.1373	17.2866	17.4467	17.5107	17.2001	17.1962	17.7353	17.5143	17.7069	17.121	17.9492
O49595	O49595	High mobility group B protein 1	HMGB1	At3g51880	High mobility group B protein 1	0.211306		0.0243316		0.459991		0.273016		chromatin assembly or disassembly [GO:0006333]	chromatin [GO:0000785];nucleus [GO:0005634]	chromatin binding [GO:0003682];DNA binding [GO:0003677];DNA-binding transcription factor activity [GO:0003700];structural constituent of chromatin [GO:0030527]	3	3	3	21.3	21.3	21.3	8.3231	0.474891	0.762116	-1.0479	0.368201	0.334127	0.849192	0.0386816	0.858387	0.111596	0.850543	0.0819456	1.69465	0.515587	0.183486	1.12115	15.5743	15.0267	14.8907	15.0789	14.8542	NaN	14.7638	15.4122	NaN	NaN	NaN
C0Z361	C0Z361	Chaperonin 60 subunit beta 3, chloroplastic	CPN60B3	At5g56500	Chaperonin 60 subunit beta 3, chloroplastic	0.208397		0.163124		0.165472		0.1202		chaperone cofactor-dependent protein refolding [GO:0051085];protein folding [GO:0006457];protein refolding [GO:0042026]	chloroplast [GO:0009507];chloroplast stroma [GO:0009570];cytosol [GO:0005829];cytosolic ribosome [GO:0022626];mitochondrion [GO:0005739];plastid [GO:0009536]	ATP binding [GO:0005524];ATPase activity [GO:0016887]	10	2	2	19.9	3.7	3.7	4.0353	0.0521272	0.965711	0.14839	0.304602	0.4021	0.724716	0.197668	0.498537	0.500793	0.417706	0.279034	0.942749	0.204693	0.460429	0.516205	15.3879	15.4938	NaN	15.0438	15.1398	15.0002	15.4445	14.8533	NaN	NaN	NaN
Q9LUX9	Q9LUX9	Probable NAD(P)H dehydrogenase (quinone) FQR1-like 3		At5g58800	Probable NAD(P)H dehydrogenase (quinone) FQR1-like 3	0.200734		0.482561		0.306919		0.588747			plasma membrane [GO:0005886];plastid [GO:0009536]	FMN binding [GO:0010181];NADH dehydrogenase (quinone) activity [GO:0050136];NADPH dehydrogenase (quinone) activity [GO:0008753]	1	1	1	7.7	7.7	7.7	4.5746	0.203581	0.89658	-0.513774	0.345757	0.357606	0.805867	0.62755	0.145475	1.31748	0.729251	0.113629	1.49109	0.877786	0.0674548	1.74006	NaN	15.2523	14.8066	14.8066	15.2647	14.9472	15.0082	14.7438	NaN	NaN	NaN
F4J9A0	F4J9A0		At3g53180	At3g53180	Nodulin/glutamine synthase-like protein	0.200442		-0.063549		0.368996	+	0.105006		glutamine biosynthetic process [GO:0006542];lateral root formation [GO:0010311];response to abscisic acid [GO:0009737];response to bacterium [GO:0009617];root cap development [GO:0048829]	cytosol [GO:0005829]	gamma-tubulin binding [GO:0043015];hydrolase activity [GO:0016787];protein self-association [GO:0043621]	2	2	2	3.4	3.4	3.4	6.5439	0.374244	0.815706	-0.860755	0.516067	0.218886	1.12201	0.0553424	0.804423	-0.157053	1.06538	0.0453156	2.05183	0.0946537	0.677114	0.25917	15.7736	15.3665	15.2681	15.135	15.2254	15.1588	15.58	14.9049	NaN	NaN	15.8421
Q8VZF1	Q8VZF1	Acetate/butyrate--CoA ligase AAE7, peroxisomal	AAE7	At3g16910	Acetate/butyrate--CoA ligase AAE7, peroxisomal	0.198495		-0.143706		-0.0964119		-0.438613		acetate metabolic process [GO:0006083];butyrate metabolic process [GO:0019605];glyoxylate cycle [GO:0006097]	cytosol [GO:0005829];peroxisome [GO:0005777]	acetate-CoA ligase activity [GO:0003987];butyrate-CoA ligase activity [GO:0047760];medium-chain fatty acid-CoA ligase activity [GO:0031956]	1	1	1	2.8	2.8	2.8	3.5304	0.418071	0.787307	0.94343	0.242287	0.473957	0.596861	0.13739	0.607998	-0.363348	0.158049	0.583505	-0.411579	0.665223	0.12047	-1.38221	NaN	15.8337	15.5997	15.5039	16.08	15.6718	15.4297	15.5085	NaN	NaN	NaN
Q93VG5;Q9FIF3	Q93VG5	40S ribosomal protein S8-1	RPS8A	At5g20290;At5g59240	40S ribosomal protein S8-1	0.198166		0.00695515		0.216731		0.0255194		maturation of SSU-rRNA from tricistronic rRNA transcript (SSU-rRNA, 5.8S rRNA, LSU-rRNA) [GO:0000462];translation [GO:0006412]	cell wall [GO:0005618];chloroplast [GO:0009507];cytosol [GO:0005829];cytosolic ribosome [GO:0022626];cytosolic small ribosomal subunit [GO:0022627];nucleolus [GO:0005730];plasma membrane [GO:0005886];plasmodesma [GO:0009506];polysomal ribosome [GO:0042788]	mRNA binding [GO:0003729];structural constituent of ribosome [GO:0003735]	8	8	8	37.8	37.8	37.8	71.565	0.0399705	0.975735	-0.115164	0.320096	0.384948	0.755542	0.0107551	0.959337	0.0319613	0.3073	0.380348	0.730108	0.0340952	0.86483	0.0988259	18.9626	18.8224	18.6915	18.8907	18.4761	18.6681	19.0501	19.0986	18.5572	18.6727	19.6328
Q8GS60	Q8GS60	7-hydroxymethyl chlorophyll a reductase, chloroplastic	HCAR	At1g04620	7-hydroxymethyl chlorophyll a reductase, chloroplastic	0.197311		-0.121384		0.0663538		-0.252341		chlorophyll cycle [GO:0033354];chlorophyll metabolic process [GO:0015994]	chloroplast [GO:0009507];extracellular region [GO:0005576]	7-hydroxymethyl chlorophyll a reductase activity [GO:0090415];iron-sulfur cluster binding [GO:0051536];metal ion binding [GO:0046872];oxidoreductase activity, acting on CH or CH2 groups, with an iron-sulfur protein as acceptor [GO:0052592]	1	1	1	4.8	4.8	4.8	2.4048	0.478417	0.76055	1.0543	0.460948	0.255482	1.02252	0.156396	0.571097	-0.407767	0.136723	0.622465	0.361769	0.376694	0.273726	-0.865431	15.186	15.5738	15.5091	15.2303	15.5492	15.6772	15.4895	15.3071	NaN	NaN	NaN
Q9LTX3	Q9LTX3	Pyridoxine/pyridoxamine 5-phosphate oxidase 1, chloroplastic;Pyridoxine/pyridoxamine 5-phosphate oxidase;Probable NAD(P)HX epimerase	PPOX1	At5g49970	Pyridoxine/pyridoxamine 5-phosphate oxidase 1, chloroplastic	0.197273		-0.538721	+	0		0		NADH metabolic process [GO:0006734];NADP metabolic process [GO:0006739];pyridoxine biosynthetic process [GO:0008615]	chloroplast [GO:0009507];cytosol [GO:0005829];mitochondrion [GO:0005739];plastid [GO:0009536]	FMN binding [GO:0010181];metal ion binding [GO:0046872];NADHX epimerase activity [GO:0052856];NADPHX epimerase activity [GO:0052857];pyridoxamine-phosphate oxidase activity [GO:0004733]	2	2	2	10.2	10.2	10.2	3.7031	1.70304	0.214057	-3.15005	0.299581	0.407893	0.71465	1.48436	0.0115226	-2.76166	NaN	1	NaN	NaN	1	NaN	15.809	15.6701	15.323	15.5398	NaN	NaN	NaN	NaN	NaN	NaN	NaN
Q9FN03	Q9FN03	Ultraviolet-B receptor UVR8	UVR8	At5g63860	Ultraviolet-B receptor UVR8	0.192258		0.796897		0.100191		0.70483		entrainment of circadian clock [GO:0009649];protein-chromophore linkage [GO:0018298];response to UV [GO:0009411];response to UV-B [GO:0010224]	chromatin [GO:0000785];cytosol [GO:0005829];nucleus [GO:0005634];plastid [GO:0009536]	chromatin binding [GO:0003682];guanyl-nucleotide exchange factor activity [GO:0005085];identical protein binding [GO:0042802];photoreceptor activity [GO:0009881];protein homodimerization activity [GO:0042803]	5	5	5	20.7	20.7	20.7	54.385	0.188541	0.901078	0.480592	0.158094	0.603168	0.411682	0.978623	0.0528436	1.90768	0.0822167	0.743578	0.227581	0.924957	0.0598588	1.81853	16.2352	16.4475	16.8057	17.0119	16.6197	16.5717	16.9234	16.7538	16.9145	17.7139	17.0076
A0A2P2CLF9;P92549;F4IMB5	A0A2P2CLF9;P92549;F4IMB5	ATP synthase subunit alpha, mitochondrial;ATP synthase subunit alpha	ATPA;At2g07698	At2g07698;AtMg01190	ATP synthase subunit alpha;ATP synthase subunit alpha, mitochondrial;ATP synthase subunit alpha, mitochondrial	0.191906		0.207286		0.251618		0.266998		ATP synthesis coupled proton transport [GO:0015986]	chloroplast [GO:0009507];mitochondrial inner membrane [GO:0005743];"mitochondrion [GO:0005739];chloroplast envelope [GO:0009941];integral component of membrane [GO:0016021];mitochondrial inner membrane [GO:0005743];mitochondrion [GO:0005739];nucleolus [GO:0005730];plasma membrane [GO:0005886];proton-transporting ATP synthase complex, catalytic core F(1) [GO:0045261];proton-transporting ATP syntha…	ADP binding [GO:0043531];ATP binding [GO:0005524];poly(U) RNA binding [GO:0008266];proton-transporting ATP synthase activity, rotational mechanism [GO:0046933];proton-transporting ATP synthase activity, rotational mechanism [GO:0046933];zinc ion binding [GO:0008270]"	21	21	20	51.5	51.5	50.1	323.31	0.119275	0.937796	-0.319964	0.338854	0.364994	0.792413	0.616456	0.15043	1.29831	0.447414	0.255011	0.99773	0.75249	0.0945387	1.53032	21.4259	21.6271	21.3435	21.0386	21.3194	21.4683	21.5139	20.8947	21.8622	21.2996	21.9463
P93028	P93028	Ubiquitin-activating enzyme E1 1	UBA1	At2g30110	Ubiquitin-activating enzyme E1 1	0.189289		0.228646		0.304262	+	0.343619		cellular response to DNA damage stimulus [GO:0006974];protein modification by small protein conjugation [GO:0032446];protein ubiquitination [GO:0016567];response to cadmium ion [GO:0046686];response to other organism [GO:0051707];ubiquitin-dependent protein catabolic process [GO:0006511]	cytoplasm [GO:0005737];cytosol [GO:0005829];nucleus [GO:0005634];peroxisome [GO:0005777];plasma membrane [GO:0005886];plasmodesma [GO:0009506]	ATP binding [GO:0005524];ubiquitin activating enzyme activity [GO:0004839];ubiquitin-protein transferase activity [GO:0004842]	10	10	10	13	13	13	19.065	0.287525	0.861336	-0.690321	0.444428	0.266867	0.992238	0.340243	0.326031	0.795126	1.38296	0.0170978	2.58655	0.676362	0.117256	1.40125	16.8423	17.0461	16.434	16.3957	16.5241	16.5969	16.6877	16.4494	16.5886	17.1041	16.8975
F4JWP9;Q9LNC5	F4JWP9;Q9LNC5		At5g25230;F9P14.8	At1g06220;At5g25230	109 kDa U5 small nuclear ribonucleoprotein component GFL;110 kDa U5 small nuclear ribonucleoprotein component CLO	0.188369		0.13741		0.29283		0.241871		embryo development ending in seed dormancy [GO:0009793];mRNA splicing, via spliceosome [GO:0000398]";floral organ development [GO:0048437];mRNA splicing, via spliceosome [GO:0000398];regulation of embryo sac egg cell differentiation [GO:0045694]"	cell wall [GO:0005618];extracellular region [GO:0005576];nuclear speck [GO:0016607];nucleolus [GO:0005730];plasma membrane [GO:0005886];plasmodesma [GO:0009506];plastid [GO:0009536];ribonucleoprotein complex [GO:1990904];U2-type catalytic step 2 spliceosome [GO:0071007];U4/U6 x U5 tri-snRNP complex [GO:0046540]	GTP binding [GO:0005525];GTPase activity [GO:0003924];U5 snRNA binding [GO:0030623]	2	2	2	2.9	2.9	2.9	3.5108	0.28749	0.86067	-0.69025	0.56755	0.189248	1.21311	0.199152	0.496743	0.504057	0.91766	0.0688388	1.8064	0.381502	0.269967	0.874588	15.2543	15.3388	14.8953	15.2971	15.1943	15.2531	14.7611	15.159	NaN	NaN	NaN
P93736	P93736	Valine--tRNA ligase	VALRS	At1g14610	Valine--tRNA ligase, mitochondrial 1	0.187935		0.00990582		0		0		embryo development ending in seed dormancy [GO:0009793];valyl-tRNA aminoacylation [GO:0006438]	chloroplast [GO:0009507];cytosol [GO:0005829];extracellular region [GO:0005576];mitochondrion [GO:0005739]	aminoacyl-tRNA editing activity [GO:0002161];ATP binding [GO:0005524];valine-tRNA ligase activity [GO:0004832]	3	3	3	3.7	3.7	3.7	3.5832	2.13817	0.124315	-3.981	0.300079	0.407538	0.715649	0.0109277	0.959279	0.032468	NaN	1	NaN	NaN	1	NaN	NaN	15.5485	15.5247	15.5193	NaN	NaN	NaN	NaN	NaN	NaN	NaN
Q9XI84	Q9XI84	[Fructose-bisphosphate aldolase]-lysine N-methyltransferase, chloroplastic	LSMT-L	At1g14030	[Fructose-bisphosphate aldolase]-lysine N-methyltransferase, chloroplastic	0.187887		-0.156298		0		0		peptidyl-lysine monomethylation [GO:0018026];peptidyl-lysine trimethylation [GO:0018023]	chloroplast [GO:0009507];chloroplast stroma [GO:0009570]	[ribulose-bisphosphate carboxylase]-lysine N-methyltransferase activity [GO:0030785];protein-lysine N-methyltransferase activity [GO:0016279]	2	2	2	7.7	7.7	7.7	6.6134	1.73009	0.211459	-3.19928	0.390314	0.312383	0.891304	0.156019	0.571655	-0.406895	NaN	1	NaN	NaN	1	NaN	14.9161	15.1234	15.3204	15.6123	NaN	NaN	NaN	NaN	NaN	NaN	NaN
Q9ZQX4	Q9ZQX4	V-type proton ATPase subunit F	VHA-F	At4g02620	V-type proton ATPase subunit F	0.185456		-0.290366		0.00951409		-0.466308			cytosol [GO:0005829];Golgi apparatus [GO:0005794];membrane [GO:0016020];plasma membrane [GO:0005886];proton-transporting V-type ATPase, V1 domain [GO:0033180];vacuolar membrane [GO:0005774];vacuole [GO:0005773]	ATPase-coupled ion transmembrane transporter activity [GO:0042625];proton-transporting ATPase activity, rotational mechanism [GO:0046961]	4	4	4	43.8	43.8	43.8	37.383	0.229806	0.888156	0.57041	0.0841732	0.754947	0.232592	0.119284	0.644047	-0.319984	0.00391816	0.988797	0.0117335	0.200594	0.467283	-0.507227	17.1471	17.9014	17.8873	17.3439	17.1156	18.2749	17.699	17.894	18.8891	17.6034	18.9074
Q8VZG8	Q8VZG8	Probable LRR receptor-like serine/threonine-protein kinase At4g08850		At4g08850	MDIS1-interacting receptor like kinase 2	0.182439		0.840503	+	0.805101	+	1.46317	+	hormone-mediated signaling pathway [GO:0009755];pollen tube guidance [GO:0010183]	integral component of membrane [GO:0016021];plasma membrane [GO:0005886];plasmodesma [GO:0009506];pollen tube [GO:0090406]	ATP binding [GO:0005524];protein serine kinase activity [GO:0106310];protein threonine kinase activity [GO:0106311]	6	6	6	6.9	6.9	6.9	16.869	0.853368	0.553336	-1.69936	0.199784	0.531367	0.505447	1.20503	0.0274492	2.28501	1.50823	0.0119959	2.80328	2.58711	0.000605697	4.9463	16.277	15.2136	15.0729	16.0695	15.2083	15.1832	15.3313	14.4194	NaN	NaN	16.3095
Q39026	Q39026	Mitogen-activated protein kinase 6	MPK6	At2g43790	Mitogen-activated protein kinase 6	0.179886		-0.0412569		0		0		abscisic acid-activated signaling pathway [GO:0009738];camalexin biosynthetic process [GO:0010120];cell division [GO:0051301];defense response to bacterium [GO:0042742];induced systemic resistance, jasmonic acid mediated signaling pathway [GO:0009864];inflorescence development [GO:0010229];intracellular signal transduction [GO:0035556];leaf senescence [GO:0010150];plant ovule development [GO:0048…	cell cortex [GO:0005938];cytoplasm [GO:0005737];cytosol [GO:0005829];nucleus [GO:0005634];phragmoplast [GO:0009524];preprophase band [GO:0009574];trans-Golgi network [GO:0005802]	ATP binding [GO:0005524];MAP kinase activity [GO:0004707];phosphatase binding [GO:0019902];protein kinase activity [GO:0004672];protein serine kinase activity [GO:0106310];protein threonine kinase activity [GO:0106311]	2	2	2	7.6	7.6	7.6	5.0419	0.56142	0.711643	-1.20234	0.308985	0.397457	0.733471	0.0739835	0.754662	-0.206316	NaN	1	NaN	NaN	1	NaN	15.34	14.9779	14.956	15.0756	15.0355	15.332	NaN	NaN	NaN	NaN	NaN
O23144	O23144	Proton pump-interactor 1	PPI1	At4g27500	Proton pump-interactor 1	0.174527		1.03262	+	1.08092		1.93901	+	regulation of proton transport [GO:0010155]	cytosol [GO:0005829];endoplasmic reticulum [GO:0005783];endoplasmic reticulum membrane [GO:0005789];integral component of membrane [GO:0016021];plasma membrane [GO:0005886];plasmodesma [GO:0009506]	mRNA binding [GO:0003729]	6	6	6	13.4	13.4	13.4	16.937	1.01638	0.458985	-1.97038	0.0983747	0.718549	0.268501	1.74851	0.00582637	3.23297	0.714552	0.118099	1.46621	2.19964	0.00188708	4.10598	16.6288	15.988	15.8262	15.6533	15.7271	15.4987	NaN	15.3255	16.5262	17.0767	16.8042
Q8LPQ8	Q8LPQ8	Monosaccharide-sensing protein 2	MSSP2	At4g35300	Monosaccharide-sensing protein 2	0.174042		-0.465947		0.0764408		-0.563548	+	carbohydrate transport [GO:0008643]	Golgi apparatus [GO:0005794];integral component of membrane [GO:0016021];plasma membrane [GO:0005886];vacuolar membrane [GO:0005774];vacuole [GO:0005773]	transmembrane transporter activity [GO:0022857]	2	2	2	6.9	6.9	6.9	7.5425	0.126117	0.939419	0.336476	0.216028	0.512191	0.54084	0.807437	0.0865078	-1.62261	0.126046	0.642529	0.336306	1.74322	0.00505414	-3.22328	NaN	16.2627	15.7461	15.3509	15.9725	15.8193	15.3828	15.6336	NaN	NaN	NaN
Q9LKB2	Q9LKB2		At3g14920	At3g14920	Peptide-N4-(N-acetyl-beta-glucosaminyl)asparagine amidase A protein	0.173789		0.00888276		0.147684		-0.0172219			vacuolar membrane [GO:0005774];vacuole [GO:0005773]		3	3	3	7.7	7.7	7.7	26.044	0.0423345	0.973463	0.121685	0.214278	0.514335	0.537054	0.00599027	0.978261	0.0178966	0.220168	0.483708	0.549767	0.0125585	0.950129	-0.037246	15.7534	15.0473	15.8094	15.9208	15.4696	15.6532	15.8703	15.6423	NaN	NaN	NaN
Q9LYR4	Q9LYR4		T22N19_70	At5g13420	Transaldolase	0.171808		0.892334	+	-0.0117068		0.708818	+	carbohydrate metabolic process [GO:0005975];lignin biosynthetic process [GO:0009809];pentose-phosphate shunt [GO:0006098];response to cadmium ion [GO:0046686];response to glucose [GO:0009749]	chloroplast [GO:0009507];chloroplast stroma [GO:0009570];mitochondrion [GO:0005739];plastid [GO:0009536]	sedoheptulose-7-phosphate:D-glyceraldehyde-3-phosphate glyceronetransferase activity [GO:0004801]	9	9	9	29.9	29.9	29.9	63.244	0.47367	0.760857	1.04568	0.422011	0.286083	0.950766	1.69085	0.00667503	3.12795	0.0188376	0.936367	-0.0554868	1.22661	0.0221214	2.32128	17.4105	17.4562	17.2574	17.0245	17.3618	17.4349	17.8838	17.2021	17.6182	17.0561	17.7553
P43286	P43286	Aquaporin PIP2-1;Aquaporin PIP2-1, N-terminally processed	PIP2-1	At3g53420	Aquaporin PIP2-1	0.170138		-0.265679		-0.175617		-0.611434		hydrogen peroxide transmembrane transport [GO:0080170];response to abscisic acid [GO:0009737];response to water deprivation [GO:0009414];water transport [GO:0006833]	integral component of membrane [GO:0016021];plasma membrane [GO:0005886];plasmodesma [GO:0009506];vacuole [GO:0005773]	mRNA binding [GO:0003729];ubiquitin protein ligase binding [GO:0031625];water channel activity [GO:0015250]	6	6	4	18.1	18.1	11.5	66.202	1.1921	0.388797	2.26333	0.102069	0.71146	0.277714	0.137248	0.607976	-0.363013	0.106719	0.684419	-0.289238	0.363771	0.283796	-0.840687	18.816	18.7119	18.9104	18.3505	18.8536	19.1947	18.9196	19.204	19.4872	17.0818	19.2602
P29514	P29514	Tubulin beta-6 chain	TUBB6	At5g12250	Tubulin beta-6 chain	0.169966		0.697469		0.259379		0.786882		microtubule cytoskeleton organization [GO:0000226];microtubule-based process [GO:0007017];mitotic cell cycle [GO:0000278];response to cold [GO:0009409]	cytoplasm [GO:0005737];microtubule [GO:0005874];microtubule cytoskeleton [GO:0015630];plasma membrane [GO:0005886];plastid [GO:0009536]	GTP binding [GO:0005525];GTPase activity [GO:0003924];mRNA binding [GO:0003729];structural constituent of cytoskeleton [GO:0005200]	11	2	2	30.1	8.2	8.2	6.0362	0.132969	0.935823	-0.35286	0.064163	0.808485	0.180564	0.366101	0.299059	0.845164	0.103781	0.690708	0.281966	0.439248	0.228422	0.982696	16.3505	17.225	17.2819	17.2774	16.989	16.6253	17.1303	17.0325	NaN	19.0377	18.3119
Q9LFA6	Q9LFA6	Beta-galactosidase 2	BGAL2	At3g52840	Beta-galactosidase 2	0.169925		1.41768		0		3.50813	+	carbohydrate metabolic process [GO:0005975]	apoplast [GO:0048046];cell wall [GO:0005618];cytosol [GO:0005829];plant-type cell wall [GO:0009505];secretory vesicle [GO:0099503];vacuole [GO:0005773]	beta-galactosidase activity [GO:0004565]	3	3	3	6.3	6.3	6.3	8.3578	1.58001	0.255013	-2.92956	0.0589275	0.82146	0.166654	0.808874	0.0861942	1.62502	NaN	1	NaN	2.9105	0.00028169	5.7278	17.3812	16.7886	NaN	16.886	NaN	NaN	NaN	NaN	NaN	18.1443	17.5344
Q9LYF8	Q9LYF8		T22P22_110	At5g11720	AT5g11720/T22P22_110	0.160756		-0.55408	+	0.000674009		-0.714162	+	carbohydrate metabolic process [GO:0005975]	apoplast [GO:0048046];vacuole [GO:0005773]	carbohydrate binding [GO:0030246];hydrolase activity, hydrolyzing O-glycosyl compounds [GO:0004553]	3	3	3	3.9	3.9	3.9	7.5018	0.518722	0.741926	1.12675	0.11061	0.692087	0.298819	1.6317	0.00796748	-3.02155	0.000420109	0.998274	0.00126311	2.24382	0.00179028	-4.19712	16.0578	15.5652	15.7336	15.9636	15.8681	16.248	15.8871	15.9574	NaN	17.4828	NaN
P49209;Q9SZX9	P49209	60S ribosomal protein L9-1	RPL9B	At1g33120;At1g33140;At4g10450	60S ribosomal protein L9-1	0.159961		-0.159624		0.0167937		-0.302791		cytoplasmic translation [GO:0002181]	chloroplast envelope [GO:0009941];cytosol [GO:0005829];cytosolic large ribosomal subunit [GO:0022625];cytosolic ribosome [GO:0022626];nucleolus [GO:0005730];nucleus [GO:0005634];plasma membrane [GO:0005886];plasmodesma [GO:0009506];polysomal ribosome [GO:0042788];vacuolar membrane [GO:0005774];vacuole [GO:0005773]	mRNA binding [GO:0003729];rRNA binding [GO:0019843];structural constituent of ribosome [GO:0003735]	8	8	8	53.6	53.6	53.6	76.645	0.25684	0.880664	0.627325	0.233047	0.487225	0.577308	0.134088	0.612231	-0.35552	0.0168921	0.94226	0.0498614	0.253481	0.39411	-0.620328	18.5089	18.214	18.2537	18.5601	18.1035	18.2996	19.0637	18.6427	18.6987	18.4342	19.1511
Q9LZK5	Q9LZK5	DnaJ protein ERDJ3B	ERDJ3B	At3g62600	DnaJ protein ERDJ3B	0.159805		0.445762		0		0		pattern recognition receptor signaling pathway [GO:0002221];protein folding [GO:0006457]	cytosol [GO:0005829];endoplasmic reticulum [GO:0005783];endoplasmic reticulum lumen [GO:0005788];plasma membrane [GO:0005886]	unfolded protein binding [GO:0051082]	1	1	1	6.6	6.6	6.6	3.9057	1.05629	0.433415	-2.03671	0.0722479	0.786296	0.201796	0.365854	0.299062	0.844689	NaN	1	NaN	NaN	1	NaN	16.8624	14.7639	14.9506	15.1505	NaN	NaN	NaN	NaN	17.2376	NaN	NaN
Q93Y40;Q9LZM1;Q9SR33	Q93Y40	Oxysterol-binding protein-related protein 3C	ORP3C	At3g09300;At5g02100;At5g59420	Oxysterol-binding protein-related protein 3C	0.159743		0.0338855		0.35252		0.226662		double fertilization forming a zygote and endosperm [GO:0009567]	cytosol [GO:0005829];endoplasmic reticulum [GO:0005783];Golgi apparatus [GO:0005794];intracellular membrane-bounded organelle [GO:0043231];membrane [GO:0016020];plasma membrane [GO:0005886];plastid [GO:0009536]	sterol binding [GO:0032934];sterol transporter activity [GO:0015248]	5	5	5	17.5	17.5	17.5	16.446	0.267753	0.875785	-0.649915	0.0768012	0.773352	0.213626	0.020423	0.925095	0.0600542	0.194466	0.522972	0.493729	0.169162	0.519088	0.437016	17.0069	16.0265	16.1008	15.8264	16.0635	16.0894	16.3559	15.6807	17.7461	NaN	16.8027
Q9FV81	Q9FV81	Glutamyl-tRNA(Gln) amidotransferase subunit B, chloroplastic/mitochondrial	GATB	At1g48520	Glutamyl-tRNA(Gln) amidotransferase subunit B, chloroplastic/mitochondrial	0.158452		-0.143847		0.147649		-0.15465		glutaminyl-tRNAGln biosynthesis via transamidation [GO:0070681];mitochondrial translation [GO:0032543]	chloroplast [GO:0009507];chloroplast stroma [GO:0009570];glutamyl-tRNA(Gln) amidotransferase complex [GO:0030956];mitochondrion [GO:0005739]	ATP binding [GO:0005524];glutaminyl-tRNA synthase (glutamine-hydrolyzing) activity [GO:0050567]	4	4	4	12.9	12.9	12.9	7.7511	0.0182416	0.985866	0.0537659	0.290573	0.417643	0.696493	0.246425	0.43128	-0.605564	0.288164	0.40107	0.691617	0.287331	0.358776	-0.689929	15.1117	15.2999	15.4387	15.8317	15.5401	15.6451	15.0514	15.4887	NaN	NaN	NaN
Q9LQK7	Q9LQK7	Protein ABCI7, chloroplastic	ABCI7	At1g32500	Protein ABCI7, chloroplastic	0.156995		-0.0551908		0		0		embryo development ending in seed dormancy [GO:0009793];iron-sulfur cluster assembly [GO:0016226];thylakoid membrane organization [GO:0010027]	chloroplast [GO:0009507];chloroplast stroma [GO:0009570];plastid [GO:0009536]		2	2	2	5.3	5.3	5.3	4.7174	0.740367	0.608959	-1.50988	0.263162	0.450721	0.640438	0.0509504	0.81884	-0.145207	NaN	1	NaN	NaN	1	NaN	NaN	15.3356	15.3455	15.599	15.3628	NaN	NaN	14.8142	NaN	NaN	NaN
P51818;O03986	P51818;O03986	Heat shock protein 90-3;Heat shock protein 90-4	HSP90-3;HSP90-4	At5g56000;At5g56010	Heat shock protein 90-3;Heat shock protein 90-4	0.15608		1.13296	+	-0.256501		0.720374	+	cellular response to calcium ion [GO:0071277];cellular response to heat [GO:0034605];chaperone-mediated protein complex assembly [GO:0051131];innate immune response [GO:0045087];protein folding [GO:0006457];protein stabilization [GO:0050821];response to heat [GO:0009408]	apoplast [GO:0048046];cell wall [GO:0005618];chloroplast stroma [GO:0009570];cytosol [GO:0005829];Golgi apparatus [GO:0005794];nucleolus [GO:0005730];nucleus [GO:0005634];perinuclear region of cytoplasm [GO:0048471];plasma membrane [GO:0005886];plastid [GO:0009536];protein-containing complex [GO:0032991];secretory vesicle [GO:0099503];vacuolar membrane [GO:0005774]	ATP binding [GO:0005524];ATPase activity [GO:0016887];mRNA binding [GO:0003729];unfolded protein binding [GO:0051082]	16	1	1	24.7	1.4	1.4	4.1057	0.534137	0.736642	1.15417	0.0674274	0.798369	0.189172	1.52623	0.0105924	2.83481	0.123569	0.647384	-0.330344	1.34246	0.0159825	2.51733	NaN	16.7333	16.3827	16.3556	16.3936	16.9514	16.7605	16.2714	NaN	18.0855	16.9807
Q9LST0	Q9LST0		At5g60160	At5g60160	AT5g60160/f15l12_20	0.154713		-1.2121	+	0.131445		-1.23537	+	chaperone-mediated protein folding [GO:0061077];proteolysis [GO:0006508];response to cadmium ion [GO:0046686]	cytosol [GO:0005829];plastid [GO:0009536];vacuolar membrane [GO:0005774];vacuole [GO:0005773]	metalloaminopeptidase activity [GO:0070006];zinc ion binding [GO:0008270]	2	2	2	5.9	5.9	5.9	48.489	0.0335269	0.981774	0.0972355	0.0619478	0.814339	0.174694	1.84778	0.00408492	-3.4169	0.0535657	0.820607	0.152273	2.24346	0.00178799	-4.19637	16.8752	16.2055	15.9224	15.9697	16.2393	16.462	16.3486	16.0159	NaN	18.2646	17.4349
O24633	O24633	Proteasome subunit beta type-2-B	PBD2	At4g14800	Proteasome subunit beta type-2-B	0.153484		0.85979	+	0.336477		1.04278	+	proteasomal ubiquitin-independent protein catabolic process [GO:0010499];proteasome-mediated ubiquitin-dependent protein catabolic process [GO:0043161]	cytoplasm [GO:0005737];nucleus [GO:0005634];proteasome core complex [GO:0005839];proteasome core complex, beta-subunit complex [GO:0019774]	endopeptidase activity [GO:0004175];threonine-type endopeptidase activity [GO:0004298]	4	4	2	25.6	25.6	14.1	18.517	0.902346	0.521081	-1.78094	0.133594	0.648269	0.354345	1.89652	0.00367543	3.50876	0.323495	0.363525	0.762259	2.15759	0.002	4.02026	16.5066	16.3738	16.4326	16.316	16.0815	16.2056	16.496	16.114	NaN	NaN	17.609
Q9FKK7	Q9FKK7	Xylose isomerase	XYLA	At5g57655	Xylose isomerase	0.153165		1.13998	+	0.218057		1.20488	+	D-xylose catabolic process [GO:0042843]	endoplasmic reticulum [GO:0005783];Golgi apparatus [GO:0005794];plastid [GO:0009536];secretory vesicle [GO:0099503];vacuolar membrane [GO:0005774];vacuole [GO:0005773]	metal ion binding [GO:0046872];xylose isomerase activity [GO:0009045]	5	5	5	12.6	12.6	12.6	16.95	0.0661489	0.961313	-0.185806	0.0782514	0.771299	0.217375	1.1254	0.0349271	2.1518	0.120193	0.654947	0.322188	1.30166	0.0174	2.44798	17.1796	15.8347	16.4262	16.2129	15.8046	16.2628	16.6668	16.6597	NaN	18.3197	16.7526
Q9C8G5	Q9C8G5	CSC1-like protein ERD4	ERD4	At1g30360	CSC1-like protein ERD4	0.151032		-0.318819		-0.231194		-0.701044			chloroplast envelope [GO:0009941];integral component of membrane [GO:0016021];nucleus [GO:0005634];plasma membrane [GO:0005886];plasmodesma [GO:0009506];vacuolar membrane [GO:0005774];vacuole [GO:0005773]	calcium activated cation channel activity [GO:0005227];mRNA binding [GO:0003729]	14	14	14	24.6	24.6	24.6	81.576	1.29525	0.33906	2.43711	0.118665	0.677286	0.318482	0.145099	0.592428	-0.381496	0.190354	0.52921	-0.484622	0.361983	0.28521	-0.837248	17.7428	18.0989	17.641	17.6824	18.2269	17.854	18.1982	18.4149	16.8605	17.4874	18.6429
[truncated: 1,682 more rows]
[truncated: 5 more columns]
